# Supplementary material for: 1-(Prop-2-en-1-yl)-3-[(trimethyl­sil­yl)meth­yl]benzimidazolium bromide monohydrate
Source: Acta Crystallogr Sect E Struct Rep Online. 2010 Aug 25;66(Pt 9):o2393–4. doi: 10.1107/S1600536810033015 (PMC3008061; doi:10.1107/S1600536810033015)
Supplement: Supplementary file 1 [file e-66-o2393-sup1.cif]

##############################################################################
###                                                                        ###
###        Electronic paper (Acta Crystallographica Section E)             ###
###                                                                        ###
##############################################################################
#                                                                            #
# This CIF contains the data in a paper accepted for publication in Acta     #
# Crystallographica Section E. It conforms to the requirements of Notes      #
# for Authors for Section E, and has been peer reviewed under the auspices   #
# of the IUCr Commission on Journals.                                        #
#                                                                            #
# Full details of the Crystallographic Information File format               #
# are given in the paper "The Crystallographic Information File (CIF):       #
# a New Standard Archive File for Crystallography" by S. R. Hall, F. H.      #
# Allen and I. D. Brown [Acta Cryst. (1991), A47, 655-685].                  #
#                                                                            #
# The current version of the core CIF dictionary is obtainable from          #
# ftp://ftp.iucr.org/pub/cif_core.dic. The current version number is 2.4.    #
#                                                                            #
# Software is freely available for graphical display of the structure(s) in  #
# this CIF.  For information consult the CIF home page http://www.iucr.org/  #
# cif/home.html                                                              #
#                                                                            #
# This file may be used for bona fide research purposes within the           #
# scientific community so long as proper attribution is given to the journal # 
# article from which it was obtained.                                        #
#                                                                            #
##############################################################################
                                             
data_global
_audit_creation_method     'PLATON <TABLE ACC> option'
_journal_date_recd_electronic     2010-08-12
_journal_date_accepted     2010-08-16
_journal_name_full     'Acta Crystallographica, Section E'
_journal_year     2010
_journal_volume     66
_journal_issue      9
_journal_page_first     o2393
_journal_page_last     o2394
_journal_paper_category     QO
_journal_coeditor_code     DN2597
_publ_contact_author_name
; Dr. Mehmet Akkurt
;
_publ_contact_author_address
; Department of Physics
  Faculty of Arts and Sciences
  Erciyes University
  38039 Kayseri
  Turkey
;
_publ_contact_author_email     akkurt@erciyes.edu.tr
_publ_contact_author_fax     '+90-352-4374933'
_publ_contact_author_phone     '+90-352-4374901 ext. 33106'
_publ_section_title
;
1-(Prop-2-en-1-yl)-3-[(trimethylsilyl)methyl]benzimidazolium bromide
monohydrate
;
loop_
    _publ_author_name
    _publ_author_address
    'Zeliha Bakt\?ir'
;
Department of Physics,
Faculty of Sciences,
Erciyes University,
38039 Kayseri,
Turkey
;
    'Mehmet Akkurt'
;
Department of Physics,
Faculty of Sciences,
Erciyes University,
38039 Kayseri,
Turkey
;
    'Nihat \,Sireci'
;
Department of Chemistry,
Faculty of Arts and Sciences,
Ad\?iyaman University,
 02040 Ad\?iyaman,
Turkey
;
    'Hasan K\"u\,c\"ukbay'
;
  Department of Chemistry
  Faculty of Arts and Sciences
  \'In\"on\"u University
  44280 Malatya
  Turkey
;
_publ_section_synopsis     .
data_I
_chemical_name_systematic
;
1-(Prop-2-en-1-yl)-3-[(trimethylsilyl)methyl]benzimidazolium bromide
monohydrate
;
_chemical_name_common     ?
_chemical_formula_moiety     'C14 H21 N2 Si +, Br -, H2 O'
_chemical_formula_sum     'C14 H23 Br N2 O Si'
_chemical_formula_structural     ?
_chemical_formula_iupac     'C14 H21 N2 Si +, Br -, H2 O'
_chemical_formula_weight     343.33
_chemical_melting_point     ?
_symmetry_cell_setting     triclinic
_symmetry_space_group_name_H-M     'P -1'
_symmetry_space_group_name_Hall     '-P 1'
loop_
    _symmetry_equiv_pos_site_id
    _symmetry_equiv_pos_as_xyz
    1 x,y,z
    2 -x,-y,-z
_cell_length_a     8.9063(2)
_cell_length_b     10.4720(2)
_cell_length_c     10.9439(3)
_cell_angle_alpha     66.542(4)
_cell_angle_beta     71.479(4)
_cell_angle_gamma     80.625(5)
_cell_volume     887.07(5)
_cell_formula_units_Z     2
_cell_measurement_reflns_used     3185
_cell_measurement_theta_min     2.4137
_cell_measurement_theta_max     26.3785
_cell_measurement_temperature     294(2)
_cell_special_details
;
;
_exptl_crystal_description     'block'
_exptl_crystal_colour     'white'
_exptl_crystal_size_max     0.200
_exptl_crystal_size_mid     0.200
_exptl_crystal_size_min     0.200
_exptl_crystal_size_rad     ?
_exptl_crystal_density_diffrn     1.285
_exptl_crystal_density_meas     ?
_exptl_crystal_density_method     'Not Measured'
_exptl_crystal_F_000     356
_exptl_absorpt_coefficient_mu     2.380
_exptl_absorpt_correction_type     multi-scan
_exptl_absorpt_process_details     '(SORTAV; Blessing, 1995)'
_exptl_absorpt_correction_T_min     0.647
_exptl_absorpt_correction_T_max     0.647
_exptl_special_details
;
;
_diffrn_ambient_temperature     294(2)
_diffrn_radiation_type     'Mo K\a'
_diffrn_radiation_wavelength     0.71073
_diffrn_radiation_source     'Sealed Tube'
_diffrn_radiation_monochromator     'Graphite Monochromator'
_diffrn_measurement_device     'Rigaku R-AXIS RAPID-S'
_diffrn_measurement_method     'dtprofit.ref'
_diffrn_detector_area_resol_mean     10.0000
_diffrn_reflns_number     18957
_diffrn_reflns_av_R_equivalents     0.0728
_diffrn_reflns_av_sigmaI/netI     0.0608
_diffrn_reflns_theta_min     2.41
_diffrn_reflns_theta_max     26.39
_diffrn_reflns_theta_full     26.39
_diffrn_measured_fraction_theta_max     0.998
_diffrn_measured_fraction_theta_full     0.998
_diffrn_reflns_limit_h_min     -11
_diffrn_reflns_limit_h_max     9
_diffrn_reflns_limit_k_min     -13
_diffrn_reflns_limit_k_max     13
_diffrn_reflns_limit_l_min     -13
_diffrn_reflns_limit_l_max     13
_diffrn_reflns_reduction_process
;
;
_refine_special_details
;
Refinement on <i>F</i>^2^ for ALL reflections except those flagged by the user
for potential systematic errors. Weighted <i>R</i>-factors <i>wR</i> and all
goodnesses of fit <i>S</i> are based on <i>F</i>^2^, conventional
<i>R</i>-factors <i>R</i> are based on <i>F</i>, with <i>F</i> set to zero for
negative <i>F</i>^2^. The observed criterion of <i>F</i>^2^ > \s(<i>F</i>^2^)
is used only for calculating -<i>R</i>-factor-obs <i>etc</i>. and is not
relevant to the choice of reflections for refinement. <i>R</i>-factors based
on <i>F</i>^2^ are statistically about twice as large as those based on
<i>F</i>, and <i>R</i>-factors based on ALL data will be even larger.
;
_reflns_number_total     3618
_reflns_number_gt     2202
_reflns_threshold_expression     I>2\s(I)
_refine_ls_structure_factor_coef     Fsqd
_refine_ls_matrix_type     full
_refine_ls_R_factor_all     0.0916
_refine_ls_R_factor_gt     0.0490
_refine_ls_wR_factor_gt     0.1012
_refine_ls_wR_factor_ref     0.1209
_refine_ls_goodness_of_fit_ref     1.020
_refine_ls_restrained_S_all     1.020
_refine_ls_number_reflns     3618
_refine_ls_number_parameters     175
_refine_ls_number_restraints     3
_refine_ls_hydrogen_treatment     constr
_refine_ls_weighting_scheme     calc
_refine_ls_weighting_details
         'calc w=1/[\s^2^(Fo^2^)+(0.0356P)^2^+0.3659P] where P=(Fo^2^+2Fc^2^)/3'
_atom_sites_solution_hydrogens     geom
_atom_sites_solution_primary     direct
_atom_sites_solution_secondary     difmap
_refine_ls_shift/su_max     0.006
_refine_ls_shift/su_mean     0.000
_refine_diff_density_max     0.303
_refine_diff_density_min     -0.345
_refine_ls_extinction_method     none
_refine_ls_extinction_coef     ?
loop_
    _atom_type_symbol
    _atom_type_description
    _atom_type_scat_dispersion_real
    _atom_type_scat_dispersion_imag
    _atom_type_scat_source
    Si Si 0.0817 0.0704 'International Tables Vol C Tables 4.2.6.8 and 6.1.1.4'
    O O 0.0106 0.0060 'International Tables Vol C Tables 4.2.6.8 and 6.1.1.4'
    N N 0.0061 0.0033 'International Tables Vol C Tables 4.2.6.8 and 6.1.1.4'
    Br Br -0.2901 2.4595 'International Tables Vol C Tables 4.2.6.8 and 6.1.1.4'
    H H 0.0000 0.0000 'International Tables Vol C Tables 4.2.6.8 and 6.1.1.4'
    C C 0.0033 0.0016 'International Tables Vol C Tables 4.2.6.8 and 6.1.1.4'
_computing_data_collection     'CrystalClear (Rigaku/MSC, 2005)'
_computing_cell_refinement     'CrystalClear (Rigaku/MSC, 2005)'
_computing_data_reduction     'CrystalClear (Rigaku/MSC, 2005)'
_computing_structure_solution     'SIR97 (Altomare <i>et al.</i>,  1999)'
_computing_structure_refinement     'SHELXL97 (Sheldrick, 2008)'
_computing_molecular_graphics
                  'ORTEP-3 for Windows (Farrugia, 1997) and PLATON (Spek, 2009)'
_computing_publication_material     'WinGX (Farrugia, 1999)'
loop_
    _atom_site_type_symbol
    _atom_site_label
    _atom_site_fract_x
    _atom_site_fract_y
    _atom_site_fract_z
    _atom_site_U_iso_or_equiv
    _atom_site_adp_type
    _atom_site_calc_flag
    _atom_site_refinement_flags
    _atom_site_occupancy
    _atom_site_disorder_assembly
    _atom_site_disorder_group
    Si Si1 0.53721(14) 0.18235(12) 0.70600(11) 0.0684(3) Uani d . 1 . .
    N N1 0.6155(3) 0.3381(3) 0.8362(3) 0.0570(7) Uani d . 1 . .
    N N2 0.7515(3) 0.3069(3) 0.9818(3) 0.0624(8) Uani d . 1 . .
    C C1 0.5921(4) 0.3128(4) 1.0536(4) 0.0562(9) Uani d . 1 . .
    C C2 0.5185(5) 0.3059(4) 1.1879(4) 0.0669(10) Uani d . 1 . .
    H H2 0.5760 0.2927 1.2499 0.080 Uiso calc R 1 . .
    C C3 0.3555(5) 0.3197(4) 1.2249(4) 0.0722(11) Uani d . 1 . .
    H H3 0.3016 0.3143 1.3147 0.087 Uiso calc R 1 . .
    C C4 0.2689(5) 0.3415(4) 1.1314(4) 0.0673(10) Uani d . 1 . .
    H H4 0.1590 0.3509 1.1604 0.081 Uiso calc R 1 . .
    C C5 0.3419(4) 0.3495(4) 0.9978(4) 0.0625(9) Uani d . 1 . .
    H H5 0.2844 0.3649 0.9353 0.075 Uiso calc R 1 . .
    C C6 0.5059(4) 0.3332(4) 0.9609(3) 0.0546(8) Uani d . 1 . .
    C C7 0.7597(4) 0.3221(4) 0.8533(4) 0.0634(10) Uani d . 1 . .
    H H7 0.8535 0.3216 0.7846 0.076 Uiso calc R 1 . .
    C C8 0.5773(5) 0.3529(4) 0.7092(3) 0.0634(10) Uani d . 1 . .
    H H8A 0.6649 0.3954 0.6294 0.076 Uiso calc R 1 . .
    H H8B 0.4847 0.4153 0.7007 0.076 Uiso calc R 1 . .
    C C9 0.7201(6) 0.0716(5) 0.7079(6) 0.1093(17) Uani d . 1 . .
    H H9A 0.7050 -0.0136 0.7007 0.164 Uiso calc R 1 . .
    H H9B 0.7453 0.0508 0.7931 0.164 Uiso calc R 1 . .
    H H9C 0.8055 0.1197 0.6310 0.164 Uiso calc R 1 . .
    C C10 0.4835(6) 0.2278(6) 0.5440(5) 0.1070(17) Uani d . 1 . .
    H H10A 0.3868 0.2840 0.5472 0.160 Uiso calc R 1 . .
    H H10B 0.4690 0.1442 0.5337 0.160 Uiso calc R 1 . .
    H H10C 0.5666 0.2790 0.4667 0.160 Uiso calc R 1 . .
    C C11 0.3721(6) 0.0963(5) 0.8586(5) 0.1049(16) Uani d . 1 . .
    H H11A 0.3672 0.0022 0.8668 0.157 Uiso calc R 1 . .
    H H11B 0.2741 0.1463 0.8470 0.157 Uiso calc R 1 . .
    H H11C 0.3897 0.0958 0.9409 0.157 Uiso calc R 1 . .
    C C12 0.8871(5) 0.2883(5) 1.0387(4) 0.0781(12) Uani d . 1 . .
    H H12A 0.8701 0.3488 1.0902 0.094 Uiso calc R 1 . .
    H H12B 0.9831 0.3152 0.9629 0.094 Uiso calc R 1 . .
    C C13 0.9078(5) 0.1417(5) 1.1316(6) 0.0889(14) Uani d . 1 . .
    H H13 0.9301 0.0731 1.0937 0.107 Uiso calc R 1 . .
    C C14 0.8967(6) 0.1037(6) 1.2611(7) 0.1190(19) Uani d . 1 . .
    H H14A 0.8744 0.1698 1.3021 0.143 Uiso calc R 1 . .
    H H14B 0.9109 0.0101 1.3139 0.143 Uiso calc R 1 . .
    O O1W 1.0389(5) 0.3039(4) 0.5704(4) 0.1283(12) Uani d D 1 . .
    H H1W 1.0104 0.3435 0.4962 0.192 Uiso d RD 1 . .
    H H2W 1.0969 0.3573 0.5761 0.192 Uiso d RD 1 . .
    Br Br1 0.85464(5) 0.48204(5) 0.31301(5) 0.0895(2) Uani d . 1 . .
loop_
    _atom_site_aniso_label
    _atom_site_aniso_U_11
    _atom_site_aniso_U_22
    _atom_site_aniso_U_33
    _atom_site_aniso_U_12
    _atom_site_aniso_U_13
    _atom_site_aniso_U_23
    Si1 0.0770(8) 0.0756(7) 0.0588(6) -0.0017(6) -0.0259(6) -0.0264(6)
    N1 0.0539(18) 0.067(2) 0.0517(17) -0.0005(14) -0.0141(14) -0.0253(15)
    N2 0.0522(18) 0.076(2) 0.065(2) -0.0021(15) -0.0165(15) -0.0321(17)
    C1 0.052(2) 0.064(2) 0.055(2) -0.0033(17) -0.0155(17) -0.0241(18)
    C2 0.071(3) 0.080(3) 0.055(2) -0.005(2) -0.018(2) -0.029(2)
    C3 0.072(3) 0.082(3) 0.059(2) -0.007(2) -0.005(2) -0.030(2)
    C4 0.054(2) 0.073(3) 0.072(3) -0.0029(19) -0.008(2) -0.031(2)
    C5 0.055(2) 0.066(2) 0.066(2) 0.0009(18) -0.0174(19) -0.0259(19)
    C6 0.052(2) 0.061(2) 0.053(2) -0.0012(16) -0.0122(17) -0.0258(17)
    C7 0.053(2) 0.076(3) 0.062(2) -0.0019(18) -0.0085(18) -0.032(2)
    C8 0.069(2) 0.072(3) 0.045(2) -0.0009(19) -0.0158(18) -0.0188(18)
    C9 0.107(4) 0.087(3) 0.137(5) 0.015(3) -0.043(3) -0.044(3)
    C10 0.121(4) 0.144(5) 0.079(3) -0.010(3) -0.041(3) -0.053(3)
    C11 0.120(4) 0.103(4) 0.090(3) -0.039(3) -0.011(3) -0.035(3)
    C12 0.056(2) 0.107(4) 0.085(3) -0.005(2) -0.027(2) -0.042(3)
    C13 0.067(3) 0.099(4) 0.115(4) 0.009(2) -0.044(3) -0.044(3)
    C14 0.098(4) 0.117(5) 0.130(5) 0.009(3) -0.055(4) -0.022(4)
    O1W 0.124(3) 0.130(3) 0.132(3) -0.002(2) -0.047(2) -0.042(2)
    Br1 0.0699(3) 0.1215(4) 0.0769(3) 0.0007(3) -0.0195(2) -0.0391(3)
_geom_special_details
;
Bond distances, angles <i>etc</i>. have been calculated using the rounded
fractional coordinates. All su's are estimated from the variances of the
(full) variance-covariance matrix. The cell e.s.d.'s are taken into account in
the estimation of distances, angles and torsion angles
;
loop_
    _geom_bond_atom_site_label_1
    _geom_bond_atom_site_label_2
    _geom_bond_site_symmetry_2
    _geom_bond_distance
    _geom_bond_publ_flag
    Si1 C9 . 1.840(5) ?
    Si1 C10 . 1.842(4) ?
    Si1 C11 . 1.854(5) ?
    Si1 C8 . 1.893(4) ?
    N1 C7 . 1.329(4) ?
    N1 C6 . 1.390(4) ?
    N1 C8 . 1.478(4) ?
    N2 C7 . 1.330(4) ?
    N2 C1 . 1.392(4) ?
    N2 C12 . 1.480(5) ?
    C1 C2 . 1.383(5) ?
    C1 C6 . 1.390(5) ?
    C2 C3 . 1.377(5) ?
    C2 H2 . 0.9300 ?
    C3 C4 . 1.397(5) ?
    C3 H3 . 0.9300 ?
    C4 C5 . 1.372(5) ?
    C4 H4 . 0.9300 ?
    C5 C6 . 1.387(5) ?
    C5 H5 . 0.9300 ?
    C7 H7 . 0.9300 ?
    C8 H8A . 0.9700 ?
    C8 H8B . 0.9700 ?
    C9 H9A . 0.9600 ?
    C9 H9B . 0.9600 ?
    C9 H9C . 0.9600 ?
    C10 H10A . 0.9600 ?
    C10 H10B . 0.9600 ?
    C10 H10C . 0.9600 ?
    C11 H11A . 0.9600 ?
    C11 H11B . 0.9600 ?
    C11 H11C . 0.9600 ?
    C12 C13 . 1.486(6) ?
    C12 H12A . 0.9700 ?
    C12 H12B . 0.9700 ?
    C13 C14 . 1.285(7) ?
    C13 H13 . 0.9300 ?
    C14 H14A . 0.9300 ?
    C14 H14B . 0.9300 ?
    O1W H1W . 0.8512 ?
    O1W H2W . 0.8513 ?
loop_
    _geom_angle_atom_site_label_1
    _geom_angle_atom_site_label_2
    _geom_angle_atom_site_label_3
    _geom_angle_site_symmetry_1
    _geom_angle_site_symmetry_3
    _geom_angle
    _geom_angle_publ_flag
    C9 Si1 C10 . . 111.7(2) ?
    C9 Si1 C11 . . 110.6(2) ?
    C10 Si1 C11 . . 110.6(2) ?
    C9 Si1 C8 . . 107.8(2) ?
    C10 Si1 C8 . . 105.9(2) ?
    C11 Si1 C8 . . 110.15(19) ?
    C7 N1 C6 . . 108.0(3) ?
    C7 N1 C8 . . 126.3(3) ?
    C6 N1 C8 . . 125.7(3) ?
    C7 N2 C1 . . 107.9(3) ?
    C7 N2 C12 . . 126.3(3) ?
    C1 N2 C12 . . 125.8(3) ?
    C2 C1 C6 . . 121.7(3) ?
    C2 C1 N2 . . 131.6(3) ?
    C6 C1 N2 . . 106.7(3) ?
    C3 C2 C1 . . 116.5(3) ?
    C3 C2 H2 . . 121.8 ?
    C1 C2 H2 . . 121.8 ?
    C2 C3 C4 . . 121.9(4) ?
    C2 C3 H3 . . 119.0 ?
    C4 C3 H3 . . 119.0 ?
    C5 C4 C3 . . 121.7(4) ?
    C5 C4 H4 . . 119.2 ?
    C3 C4 H4 . . 119.2 ?
    C4 C5 C6 . . 116.6(3) ?
    C4 C5 H5 . . 121.7 ?
    C6 C5 H5 . . 121.7 ?
    C5 C6 N1 . . 131.6(3) ?
    C5 C6 C1 . . 121.7(3) ?
    N1 C6 C1 . . 106.7(3) ?
    N2 C7 N1 . . 110.8(3) ?
    N2 C7 H7 . . 124.6 ?
    N1 C7 H7 . . 124.6 ?
    N1 C8 Si1 . . 113.9(2) ?
    N1 C8 H8A . . 108.8 ?
    Si1 C8 H8A . . 108.8 ?
    N1 C8 H8B . . 108.8 ?
    Si1 C8 H8B . . 108.8 ?
    H8A C8 H8B . . 107.7 ?
    Si1 C9 H9A . . 109.5 ?
    Si1 C9 H9B . . 109.5 ?
    H9A C9 H9B . . 109.5 ?
    Si1 C9 H9C . . 109.5 ?
    H9A C9 H9C . . 109.5 ?
    H9B C9 H9C . . 109.5 ?
    Si1 C10 H10A . . 109.5 ?
    Si1 C10 H10B . . 109.5 ?
    H10A C10 H10B . . 109.5 ?
    Si1 C10 H10C . . 109.5 ?
    H10A C10 H10C . . 109.5 ?
    H10B C10 H10C . . 109.5 ?
    Si1 C11 H11A . . 109.5 ?
    Si1 C11 H11B . . 109.5 ?
    H11A C11 H11B . . 109.5 ?
    Si1 C11 H11C . . 109.5 ?
    H11A C11 H11C . . 109.5 ?
    H11B C11 H11C . . 109.5 ?
    N2 C12 C13 . . 111.7(3) ?
    N2 C12 H12A . . 109.3 ?
    C13 C12 H12A . . 109.3 ?
    N2 C12 H12B . . 109.3 ?
    C13 C12 H12B . . 109.3 ?
    H12A C12 H12B . . 107.9 ?
    C14 C13 C12 . . 124.1(5) ?
    C14 C13 H13 . . 118.0 ?
    C12 C13 H13 . . 118.0 ?
    C13 C14 H14A . . 120.0 ?
    C13 C14 H14B . . 120.0 ?
    H14A C14 H14B . . 120.0 ?
    H1W O1W H2W . . 109.9 ?
loop_
    _geom_hbond_atom_site_label_D
    _geom_hbond_atom_site_label_H
    _geom_hbond_atom_site_label_A
    _geom_hbond_site_symmetry_A
    _geom_hbond_distance_DH
    _geom_hbond_distance_HA
    _geom_hbond_distance_DA
    _geom_hbond_angle_DHA
    C7 H7 O1W . 0.93 2.46 3.351(5) 160.8
    O1W H1W Br1 . 0.85 2.62 3.445(4) 164.7
    O1W H2W Br1 2_766 0.85 2.59 3.360(4) 151.7
