# Supplementary material for: 1-(Prop-2-en-1-yl)-3-[(trimethyl­sil­yl)meth­yl]benzimidazolium bromide monohydrate
Source: Acta Crystallogr Sect E Struct Rep Online. 2010 Aug 25;66(Pt 9):o2393–4. doi: 10.1107/S1600536810033015 (PMC3008061; doi:10.1107/S1600536810033015)
Supplement: Supplementary file 2 [file e-66-o2393-Isup2.hkl]

# 
# h,k,l, Fc-squared, Fo-squared, sigma(Fo-squared) and status flag 
# 
data_I
_shelx_title ' NS-113 in P -1' 
_shelx_refln_list_code          4 
_shelx_F_calc_maximum      141.38 
_exptl_crystal_F_000       356.00 
_reflns_d_resolution_high  0.7995 
 
loop_ 
 _symmetry_equiv_pos_as_xyz 
 'x, y, z' 
 '-x, -y, -z' 
 
_cell_length_a     8.9063 
_cell_length_b    10.4720 
_cell_length_c    10.9439 
_cell_angle_alpha  66.542 
_cell_angle_beta   71.479 
_cell_angle_gamma  80.625 
 
_shelx_F_squared_multiplier     1.000 
 
loop_ 
 _refln_index_h 
 _refln_index_k 
 _refln_index_l 
 _refln_F_squared_calc 
 _refln_F_squared_meas 
 _refln_F_squared_sigma 
 _refln_observed_status 
   1   0   0      855.11      798.68     54.79 o 
   2   0   0      250.24      224.95      7.09 o 
   3   0   0     2392.48     2462.81     81.74 o 
   4   0   0      686.59      682.79     21.22 o 
   5   0   0      273.90      302.28     12.99 o 
   6   0   0       63.72       62.52      8.31 o 
   7   0   0      143.79      150.96     10.44 o 
   8   0   0      167.29      160.53     14.75 o 
   9   0   0        6.18        2.68      5.21 o 
  10   0   0       23.83       25.71      8.62 o 
 -10   1   0       20.81       26.88     10.26 o 
  -9   1   0        4.14       -5.68      5.68 o 
  -8   1   0       37.66       21.57      6.69 o 
  -7   1   0       82.31       88.46     14.33 o 
  -6   1   0       11.78       10.21      1.95 o 
  -5   1   0      284.23      300.78     12.93 o 
  -4   1   0     3155.65     3323.38     89.05 o 
  -3   1   0      135.60      120.95      5.06 o 
  -2   1   0       16.50       21.99      1.62 o 
  -1   1   0     3581.23     3470.94    140.71 o 
   1   1   0      188.27      172.56      5.38 o 
   2   1   0      865.33      864.19     22.80 o 
   3   1   0     3617.53     3744.33    123.63 o 
   4   1   0        8.72        8.78      1.69 o 
   5   1   0      130.61      153.39      6.68 o 
   6   1   0      742.04      743.54     26.26 o 
   7   1   0      387.63      396.12     26.05 o 
   8   1   0      106.81      120.05     12.64 o 
   9   1   0       28.76       14.14      5.52 o 
  10   1   0       21.46       17.72      6.32 o 
 -10   2   0        2.93        5.79      6.69 o 
  -9   2   0        3.63        6.30      8.92 o 
  -8   2   0       51.64       44.43      6.06 o 
  -7   2   0       76.76       77.11      9.73 o 
  -6   2   0      385.23      407.25     17.46 o 
  -5   2   0       69.23       55.54      6.34 o 
  -4   2   0     3490.60     3558.00     80.61 o 
  -3   2   0      464.64      416.07     11.26 o 
  -2   2   0     2359.49     2317.94     77.03 o 
  -1   2   0     4431.46     4416.55    146.15 o 
   0   2   0     1064.64      908.81     24.31 o 
   1   2   0     3705.16     3624.58    119.66 o 
   2   2   0      813.96      771.22     20.04 o 
   3   2   0      765.59      791.51     21.06 o 
   4   2   0      315.47      313.00      9.20 o 
   5   2   0       55.69       39.95      4.44 o 
   6   2   0       98.88       95.88      7.38 o 
   7   2   0      530.91      542.64     32.98 o 
   8   2   0       24.78        7.81      3.28 o 
   9   2   0       11.13       11.51      4.60 o 
  10   2   0       24.30        3.36      9.94 o 
 -10   3   0        9.68       12.35      6.49 o 
  -9   3   0        0.45        4.45      9.18 o 
  -8   3   0        2.91        1.35      4.67 o 
  -7   3   0      169.35      153.34     12.70 o 
  -6   3   0      124.67      146.14      9.34 o 
  -5   3   0      306.19      295.01     15.61 o 
  -4   3   0      377.67      377.69     21.58 o 
  -3   3   0     1937.45     1935.34     42.58 o 
  -2   3   0      939.44      941.79     24.75 o 
  -1   3   0     2342.39     2376.60     78.44 o 
   0   3   0      587.16      585.32     15.38 o 
   1   3   0      872.12      946.50     24.49 o 
   2   3   0      293.44      289.79      9.18 o 
   3   3   0     3026.03     2924.51     62.26 o 
   4   3   0      676.47      706.15     20.44 o 
   5   3   0        4.43        7.88      1.32 o 
   6   3   0      318.33      319.74     13.81 o 
   7   3   0      132.15      117.05      8.80 o 
   8   3   0       34.99       25.21      5.93 o 
   9   3   0        0.54        0.88      2.70 o 
  10   3   0       13.05       15.80      9.15 o 
  -9   4   0        2.03       -6.07      6.07 o 
  -8   4   0        4.44        4.39      2.25 o 
  -7   4   0      356.60      358.98     36.50 o 
  -6   4   0       17.34       27.98      4.81 o 
  -5   4   0      103.12      103.35      8.19 o 
  -4   4   0      167.00      148.00      6.80 o 
  -3   4   0      243.46      242.79      7.83 o 
  -2   4   0       20.56       20.28      2.77 o 
  -1   4   0      825.67      799.83     21.14 o 
   0   4   0        9.33       11.26      2.17 o 
   1   4   0      664.29      713.15     18.60 o 
   2   4   0      160.06      159.31      7.87 o 
   3   4   0     1606.36     1614.79     35.10 o 
   4   4   0      140.44      158.00      7.20 o 
   5   4   0       59.90       56.56      6.79 o 
   6   4   0      261.21      264.94     11.68 o 
   7   4   0        1.14        4.67      3.34 o 
   8   4   0        7.31       10.06      3.24 o 
   9   4   0       14.31        8.44      5.30 o 
  10   4   0        2.28        3.91      9.34 o 
  -9   5   0        0.02        1.28      6.70 o 
  -8   5   0       89.29       76.00     14.59 o 
  -7   5   0       41.77       26.13      6.82 o 
  -6   5   0        4.14        0.54      4.39 o 
  -5   5   0      193.22      185.65     10.43 o 
  -4   5   0       77.79       80.43      6.94 o 
  -3   5   0      287.41      288.13     12.52 o 
  -2   5   0        3.09        6.41      3.30 o 
  -1   5   0      949.38      912.66     25.49 o 
   0   5   0     2609.10     2638.15     55.86 o 
   1   5   0       87.38       85.35      6.27 o 
   2   5   0      783.29      776.32     25.14 o 
   3   5   0        8.65        5.13      1.30 o 
   4   5   0      561.25      589.58     21.18 o 
   5   5   0      185.09      188.94      8.38 o 
   6   5   0       24.11        6.19      5.85 o 
   7   5   0        9.46        5.32      3.64 o 
   8   5   0       15.17       13.03      3.65 o 
   9   5   0       15.67       12.19     12.88 o 
  -8   6   0       23.16       11.69      6.90 o 
  -7   6   0        0.97        1.72      5.55 o 
  -6   6   0        0.28       -3.67      3.67 o 
  -5   6   0       55.43       50.92      8.76 o 
  -4   6   0       37.89       46.02      5.66 o 
  -3   6   0      142.70      140.44     10.85 o 
  -2   6   0      355.53      358.52     15.48 o 
  -1   6   0       49.60       50.18      5.83 o 
   0   6   0     1805.84     1887.98     55.46 o 
   1   6   0      423.28      472.59     14.41 o 
   2   6   0      186.04      188.04      9.44 o 
   3   6   0      177.85      191.01      9.37 o 
   4   6   0        3.59        8.52      2.74 o 
   5   6   0       21.23       22.70      4.68 o 
   6   6   0       47.18       41.53      7.61 o 
   7   6   0       38.21       34.96      5.28 o 
   8   6   0        3.37       -0.87      4.55 o 
   9   6   0        7.15        3.97      3.95 o 
  -8   7   0        3.19        3.85      3.97 o 
  -7   7   0       11.10       15.39      5.50 o 
  -6   7   0        0.36        0.26      3.57 o 
  -5   7   0        1.34       -3.04      3.42 o 
  -4   7   0      235.20      245.21     16.22 o 
  -3   7   0        5.60       18.27      5.03 o 
  -2   7   0        6.01        4.97      4.42 o 
  -1   7   0       66.79       84.59      7.13 o 
   0   7   0      180.81      161.50     12.53 o 
   1   7   0      223.73      253.53     12.72 o 
   2   7   0       18.93       17.84      3.72 o 
   3   7   0      124.06      141.99     11.42 o 
   4   7   0       42.16       40.56      6.16 o 
   5   7   0        2.00        1.45      2.19 o 
   6   7   0       62.06       58.34      6.07 o 
   7   7   0        6.82        0.88      1.95 o 
   8   7   0        0.06       -1.45      3.43 o 
  -7   8   0        1.29        4.19      6.83 o 
  -6   8   0        1.94        4.48      4.24 o 
  -5   8   0        7.69       14.22      5.72 o 
  -4   8   0      126.58      127.57     12.00 o 
  -3   8   0        3.45        4.66      4.50 o 
  -2   8   0        2.28        2.33      3.10 o 
  -1   8   0      174.25      180.48     10.58 o 
   0   8   0       68.72       55.73      6.71 o 
   1   8   0       66.19       62.07      7.36 o 
   2   8   0       97.32       92.35     10.73 o 
   3   8   0        9.59        5.69      2.12 o 
   4   8   0       13.19       11.81      4.45 o 
   5   8   0        7.58        4.52      5.05 o 
   6   8   0        6.69        3.93      2.21 o 
   7   8   0        4.93       -1.83      3.51 o 
   8   8   0        9.44       19.12      9.83 o 
  -6   9   0        1.71        3.09      9.62 o 
  -5   9   0       29.03       13.96      5.09 o 
  -4   9   0        0.35        3.75      5.37 o 
  -3   9   0        1.13        6.71      5.50 o 
  -2   9   0       36.06       57.21     10.58 o 
  -1   9   0        9.47        1.42      3.16 o 
   0   9   0        3.24        4.29      3.76 o 
   1   9   0       13.71        1.75      2.94 o 
   2   9   0       13.76        9.56      5.61 o 
   3   9   0       40.28       44.92      6.94 o 
   4   9   0        0.87        3.19      5.09 o 
   5   9   0       14.20       10.70      3.49 o 
   6   9   0        0.07       -4.51      5.06 o 
   7   9   0        3.87       15.68      6.91 o 
  -5  10   0        0.86        4.42      5.01 o 
  -4  10   0        0.27       -0.70      4.86 o 
  -3  10   0        1.26        6.27      4.24 o 
  -2  10   0        4.89        8.43      4.52 o 
  -1  10   0        6.60        8.47      4.75 o 
   0  10   0        3.43        6.34      5.17 o 
   1  10   0        1.70        0.50      3.12 o 
   2  10   0        0.50        8.62      5.30 o 
   3  10   0       12.05        5.28      4.33 o 
   4  10   0        0.85       -0.90      4.86 o 
   5  10   0        0.87        3.44      7.12 o 
   6  10   0        4.97        3.45      8.75 o 
  -3  11   0        0.00        6.04      9.64 o 
  -2  11   0        0.11        3.14      6.73 o 
  -1  11   0        6.54        5.94      3.96 o 
   0  11   0        0.30        5.55      6.62 o 
   1  11   0        0.16       -2.79      5.79 o 
   2  11   0        7.49        5.25      5.98 o 
   3  11   0        0.21        9.27      7.51 o 
   4  11   0        0.00        5.09     10.60 o 
   0  12   0        3.60       27.07     20.30 o 
  -3 -11   1        0.21       -1.17      5.03 o 
  -2 -11   1        0.59        2.54      4.82 o 
  -1 -11   1        1.84        5.24      8.24 o 
   0 -11   1        0.57        7.49      4.24 o 
   1 -11   1        0.01        3.69      4.96 o 
   2 -11   1        0.37       12.53      6.69 o 
   3 -11   1        1.19        0.61      4.13 o 
  -5 -10   1        1.43       14.59      6.35 o 
  -4 -10   1        0.60        0.95      6.10 o 
  -3 -10   1        0.24        1.68      4.69 o 
  -2 -10   1        1.78        9.29      3.70 o 
  -1 -10   1        9.12       10.47      9.58 o 
   0 -10   1        0.17       -0.26      3.68 o 
   1 -10   1        9.35       17.97      8.68 o 
   2 -10   1        2.67       -3.89      4.62 o 
   3 -10   1        0.30        6.52      4.34 o 
   4 -10   1        7.12       14.95      5.87 o 
   5 -10   1        0.71       -5.55      5.55 o 
  -6  -9   1        3.22        0.39      6.13 o 
  -5  -9   1        7.42        5.06      3.30 o 
  -4  -9   1        0.68       -3.27      3.47 o 
  -3  -9   1       11.09       11.98      3.89 o 
  -2  -9   1        0.00        3.41      4.61 o 
  -1  -9   1        1.64        5.41      4.60 o 
   0  -9   1       83.63       82.33      8.02 o 
   1  -9   1        0.05       14.63      5.49 o 
   2  -9   1        2.60       -3.55      5.65 o 
   3  -9   1       13.10        9.69      6.27 o 
   4  -9   1        0.19        7.55      4.78 o 
   5  -9   1        0.03       -3.58      4.51 o 
   6  -9   1        0.38        1.26      6.78 o 
  -7  -8   1        8.82        4.42      4.61 o 
  -6  -8   1        0.10        0.61      2.84 o 
  -5  -8   1        0.06       -0.66      2.63 o 
  -4  -8   1       15.20        9.04      4.63 o 
  -3  -8   1       21.69       31.57      5.63 o 
  -2  -8   1       11.14       12.62      4.70 o 
  -1  -8   1       34.75       33.02      5.47 o 
   0  -8   1       46.69       50.38      8.24 o 
   1  -8   1        1.40        5.43      2.52 o 
   2  -8   1        8.70       23.10      5.25 o 
   3  -8   1       51.94       71.85     10.36 o 
   4  -8   1        1.74        9.86      4.51 o 
   5  -8   1        3.81        3.28      7.78 o 
   6  -8   1        8.53       23.62      6.03 o 
   7  -8   1        2.64       10.47      5.57 o 
  -8  -7   1        3.75        4.28      4.36 o 
  -7  -7   1        3.80        5.78      4.32 o 
  -6  -7   1       10.94        6.41      2.97 o 
  -5  -7   1       13.15       10.85      4.63 o 
  -4  -7   1       76.08       85.65      6.64 o 
  -3  -7   1       35.53       33.85      4.86 o 
  -2  -7   1        1.64        2.80      4.10 o 
  -1  -7   1      127.90      125.23      8.80 o 
   0  -7   1       13.86       22.97      4.45 o 
   1  -7   1       62.91       64.84      5.75 o 
   2  -7   1      133.47      144.99      9.18 o 
   3  -7   1       22.89       22.91      5.19 o 
   4  -7   1       46.00       38.22      6.86 o 
   5  -7   1        7.19        4.47      4.49 o 
   6  -7   1        0.33        4.51      4.93 o 
   7  -7   1       25.33       20.03      5.71 o 
   8  -7   1        0.00       -0.27      9.50 o 
  -8  -6   1        0.97        0.13      3.44 o 
  -7  -6   1       18.19       15.67      5.79 o 
  -6  -6   1        2.89        2.30      4.02 o 
  -5  -6   1       25.33       27.81      4.50 o 
  -4  -6   1       61.24       69.15      8.06 o 
  -3  -6   1      228.86      231.55     14.13 o 
  -2  -6   1      451.77      471.84     16.72 o 
  -1  -6   1      111.48      119.18      6.83 o 
   0  -6   1      181.27      170.05      9.53 o 
   1  -6   1        0.10       -2.06      2.06 o 
   2  -6   1       52.52       49.55      6.03 o 
   3  -6   1      190.86      172.78     13.36 o 
   4  -6   1      187.30      170.02     12.57 o 
   5  -6   1        3.11        5.41      3.63 o 
   6  -6   1       43.68       54.74      6.98 o 
   7  -6   1       48.27       41.31      5.81 o 
   8  -6   1        7.53       19.55      6.47 o 
  -9  -5   1        2.55        3.39     10.91 o 
  -8  -5   1        1.11        1.18      4.16 o 
  -7  -5   1      114.94      106.74     14.43 o 
  -6  -5   1        7.57        4.16      2.61 o 
  -5  -5   1        1.28        1.97      2.76 o 
  -4  -5   1      338.23      341.58     14.60 o 
  -3  -5   1        3.44        3.84      2.46 o 
  -2  -5   1      128.32      131.87      5.95 o 
  -1  -5   1      546.37      552.23     16.76 o 
   0  -5   1       31.68       22.23      2.99 o 
   1  -5   1        7.67        8.33      3.28 o 
   2  -5   1       32.03       33.71      4.92 o 
   3  -5   1      748.71      754.98     28.79 o 
   4  -5   1       18.60        8.22      3.50 o 
   5  -5   1       65.13       66.27      5.86 o 
   6  -5   1      329.56      342.79     25.31 o 
   7  -5   1        1.19        4.30      3.67 o 
   8  -5   1        0.02        0.88      4.40 o 
   9  -5   1        9.75       -0.01      7.01 o 
  -9  -4   1        0.52        1.86      4.77 o 
  -8  -4   1       66.40       58.24      9.90 o 
  -7  -4   1       46.81       32.64      7.49 o 
  -6  -4   1        3.17       -0.16      2.89 o 
  -5  -4   1      111.93      115.75      8.99 o 
  -4  -4   1      511.61      484.45     17.44 o 
  -3  -4   1        2.07       -1.49      1.49 o 
  -2  -4   1      149.67      147.16      8.22 o 
  -1  -4   1     1101.64     1099.39     23.43 o 
   0  -4   1      912.65      970.81     25.35 o 
   1  -4   1      132.17      110.29      8.06 o 
   2  -4   1      600.10      607.31     17.82 o 
   3  -4   1       20.38       19.18      3.70 o 
   4  -4   1       95.05       90.48      7.77 o 
   5  -4   1      331.52      346.90     14.82 o 
   6  -4   1      111.87      114.24     10.94 o 
   7  -4   1        3.73        1.84      5.05 o 
   8  -4   1        0.76       -0.95      6.03 o 
   9  -4   1       27.61       19.22      8.00 o 
  -9  -3   1        1.03       14.30      9.37 o 
  -8  -3   1      166.56      159.46     26.32 o 
  -7  -3   1        0.91        3.37      2.23 o 
  -6  -3   1       14.56       13.38      3.28 o 
  -5  -3   1      804.26      854.32     34.58 o 
  -4  -3   1       77.24       71.83      8.11 o 
  -3  -3   1      986.79     1007.69     22.48 o 
  -2  -3   1      395.55      388.50     11.28 o 
  -1  -3   1     1013.29      948.10     24.88 o 
   0  -3   1     3858.22     3799.07    124.74 o 
   1  -3   1      807.27      839.34     21.99 o 
   2  -3   1     1055.75      991.89     26.08 o 
   3  -3   1     1268.76     1258.38     27.46 o 
   4  -3   1       54.92       50.26      5.69 o 
   5  -3   1      281.04      304.21     15.06 o 
   6  -3   1       69.44       76.71      6.61 o 
   7  -3   1      134.75      132.80     11.31 o 
   8  -3   1        0.22       -1.97      3.35 o 
   9  -3   1       10.00       18.60      6.43 o 
  10  -3   1       12.69       28.15     10.04 o 
 -10  -2   1        5.71        7.99      7.24 o 
  -9  -2   1       32.08       22.58     10.38 o 
  -8  -2   1      100.09       86.26      9.65 o 
  -7  -2   1       41.49       33.98      5.54 o 
  -6  -2   1        1.16        1.26      1.80 o 
  -5  -2   1      343.78      354.32     14.32 o 
  -4  -2   1     1009.54     1065.70     25.89 o 
  -3  -2   1        1.04        0.55      1.83 o 
  -2  -2   1       25.60       33.39      2.00 o 
  -1  -2   1     1763.45     1824.86     70.11 o 
   0  -2   1     2964.61     2916.01     95.74 o 
   1  -2   1     4621.49     4386.04    143.80 o 
   2  -2   1     2873.73     2817.75     92.84 o 
   3  -2   1     2437.55     2416.67     80.27 o 
   4  -2   1      445.95      471.36     13.67 o 
   5  -2   1       10.03       14.72      4.36 o 
   6  -2   1      427.25      457.33     19.58 o 
   7  -2   1       98.74      100.23     10.65 o 
   8  -2   1        0.24       -0.85      1.38 o 
   9  -2   1      103.54      129.62     33.48 o 
  10  -2   1       14.79       17.00      7.05 o 
 -10  -1   1        0.50       17.83     10.22 o 
  -9  -1   1       20.58       14.45      7.57 o 
  -8  -1   1       57.40       40.02     23.79 o 
  -7  -1   1       45.38       38.77      6.32 o 
  -6  -1   1       55.22       45.03      5.81 o 
  -5  -1   1      204.35      209.40      9.27 o 
  -4  -1   1     2413.65     2510.76     57.05 o 
  -3  -1   1       38.72       44.45      1.89 o 
  -2  -1   1     2629.90     2692.46     88.55 o 
  -1  -1   1    10459.13     9629.36    312.77 o 
   0  -1   1      314.36      295.55      9.20 o 
   1  -1   1      639.15      625.26     16.39 o 
   2  -1   1     5709.53     5496.71    180.85 o 
   3  -1   1      719.16      740.29     24.66 o 
   4  -1   1      185.95      175.39      5.80 o 
   5  -1   1       14.96        6.68      3.03 o 
   6  -1   1      600.57      626.99     22.39 o 
   7  -1   1       35.94       41.76      9.73 o 
   8  -1   1       55.08       73.18      9.54 o 
   9  -1   1       70.82       64.21     10.51 o 
  10  -1   1        4.82        4.77      9.70 o 
 -10   0   1        0.03       -6.56      7.55 o 
  -9   0   1        5.26        0.36      5.56 o 
  -8   0   1       15.48       10.26      4.43 o 
  -7   0   1       66.60       42.65      6.94 o 
  -6   0   1        1.39        4.66      2.36 o 
  -5   0   1     1046.26     1049.44     33.93 o 
  -4   0   1       67.02       75.01      5.94 o 
  -3   0   1      105.30       97.72      3.97 o 
  -2   0   1    12426.44    11745.96    381.65 o 
  -1   0   1     2009.51     1948.87     81.21 o 
   1   0   1      249.81      228.86      8.88 o 
   2   0   1     5055.85     4969.80    181.39 o 
   3   0   1     3524.48     3596.18    120.23 o 
   4   0   1        0.13        6.63      4.27 o 
   5   0   1     1521.23     1577.81     56.83 o 
   6   0   1      607.43      634.01     26.84 o 
   7   0   1      110.94      110.07     11.51 o 
   8   0   1      193.77      178.83     15.08 o 
   9   0   1       16.28       21.77      9.22 o 
  10   0   1       26.87       43.12     12.93 o 
 -10   1   1        1.46       -3.89      3.89 o 
  -9   1   1       35.15       39.96      8.02 o 
  -8   1   1       32.27       15.42      8.24 o 
  -7   1   1      309.96      302.48     21.74 o 
  -6   1   1      303.29      330.06     14.14 o 
  -5   1   1      430.93      478.33     15.33 o 
  -4   1   1      516.56      516.16     15.41 o 
  -3   1   1      267.03      296.09      9.45 o 
  -2   1   1     2263.89     2337.68     77.93 o 
  -1   1   1      111.93      143.55      4.60 o 
   1   1   1      181.57      189.62      6.22 o 
   2   1   1      195.36      217.82      7.40 o 
   3   1   1        7.44        6.99      2.44 o 
   4   1   1      352.50      318.04     15.08 o 
   5   1   1     1776.20     1856.68     49.13 o 
   6   1   1      710.99      742.15     31.49 o 
   7   1   1       81.26       85.67      8.99 o 
   8   1   1      103.09       92.84      8.07 o 
   9   1   1       51.52       55.27      9.08 o 
  10   1   1        8.06       13.78      6.11 o 
 -10   2   1        1.84        4.86      6.72 o 
  -9   2   1       32.12       39.02      8.42 o 
  -8   2   1       96.39       85.80     10.22 o 
  -7   2   1       25.32       24.96      4.64 o 
  -6   2   1      510.58      577.19     29.90 o 
  -5   2   1      655.74      723.92     25.52 o 
  -4   2   1      967.03      937.60     20.59 o 
  -3   2   1       90.33       80.53      3.04 o 
  -2   2   1      295.42      306.88      9.89 o 
  -1   2   1     6204.37     6122.25    204.60 o 
   0   2   1      436.49      433.00     11.41 o 
   1   2   1       14.01       19.22      2.42 o 
   2   2   1     3495.07     3436.33    112.53 o 
   3   2   1      513.58      527.80     13.93 o 
   4   2   1       29.51       37.89      2.85 o 
   5   2   1     1252.49     1288.96     38.49 o 
   6   2   1       63.76       56.64      8.38 o 
   7   2   1       14.09        9.30      5.28 o 
   8   2   1        1.05        2.88      4.08 o 
   9   2   1       52.86       60.74     11.19 o 
  10   2   1        0.55        3.18      8.55 o 
  -9   3   1       11.97        6.69     10.87 o 
  -8   3   1      194.14      167.79     39.16 o 
  -7   3   1       73.86       81.98      7.69 o 
  -6   3   1       18.13        5.97      5.32 o 
  -5   3   1      696.36      730.49     26.00 o 
  -4   3   1        2.18        3.10      2.99 o 
  -3   3   1       29.11       27.28      2.43 o 
  -2   3   1      204.17      182.50      6.20 o 
  -1   3   1     1112.65     1114.84     29.37 o 
   0   3   1     3284.90     3459.44    138.70 o 
   1   3   1    19989.50    17553.92    731.73 o 
   2   3   1     2356.26     2239.33     73.28 o 
   3   3   1      158.29      161.55      5.19 o 
   4   3   1       41.13       33.31      2.55 o 
   5   3   1      920.74      918.54     27.31 o 
   6   3   1       37.94       43.93      6.33 o 
   7   3   1       98.39      112.66     11.97 o 
   8   3   1       25.27       25.49      7.00 o 
   9   3   1       60.25       61.43      9.58 o 
  10   3   1        5.30        7.33      4.57 o 
  -9   4   1       37.06       39.15     13.90 o 
  -8   4   1       43.81       34.43      8.26 o 
  -7   4   1       17.27       16.10      4.38 o 
  -6   4   1       19.65       13.25      3.87 o 
  -5   4   1      243.49      257.99     12.00 o 
  -4   4   1      248.71      271.86     13.39 o 
  -3   4   1       75.32       69.97      5.41 o 
  -2   4   1     1731.79     1736.94     37.53 o 
  -1   4   1      313.64      327.52     10.58 o 
   0   4   1      691.77      689.85     18.28 o 
   1   4   1     5959.09     5726.36    205.27 o 
   2   4   1       39.98       42.66      1.64 o 
   3   4   1      663.30      678.90     20.04 o 
   4   4   1      906.05      938.13     27.60 o 
   5   4   1       14.89       17.66      2.49 o 
   6   4   1      312.23      338.35     14.76 o 
   7   4   1        5.81        4.62      3.06 o 
   8   4   1       72.63       61.31      6.19 o 
   9   4   1       45.99       38.91      7.94 o 
  10   4   1        3.86        4.71      2.57 o 
  -9   5   1        6.83       -6.47      7.00 o 
  -8   5   1        0.34       -4.43      4.43 o 
  -7   5   1        1.31       -3.38      3.38 o 
  -6   5   1       67.93       84.17      7.16 o 
  -5   5   1       95.19      100.87      8.72 o 
  -4   5   1      216.30      233.11     14.52 o 
  -3   5   1     1363.75     1419.92     41.94 o 
  -2   5   1      359.14      348.56     10.41 o 
  -1   5   1     1603.51     1655.73     36.45 o 
   0   5   1     1111.81     1170.82     26.08 o 
   1   5   1       22.11       28.75      2.30 o 
   2   5   1     1316.72     1331.59     28.40 o 
   3   5   1      123.28      121.36      5.42 o 
   4   5   1      337.15      351.20     14.93 o 
   5   5   1       36.26       30.57      4.08 o 
   6   5   1      189.79      196.66     11.20 o 
   7   5   1        7.37        8.91      3.09 o 
   8   5   1       58.12       37.30      6.41 o 
   9   5   1       15.45       14.58      5.70 o 
  10   5   1        0.19        3.89      5.73 o 
  -8   6   1        4.77       -2.81      5.20 o 
  -7   6   1        5.19       -0.61      3.46 o 
  -6   6   1       17.48       14.84      4.16 o 
  -5   6   1      118.03      118.33      8.42 o 
  -4   6   1        0.13       10.40      3.08 o 
  -3   6   1       31.42       34.01      4.73 o 
  -2   6   1      490.56      496.31     17.29 o 
  -1   6   1       80.05       73.90      8.49 o 
   0   6   1     1113.29     1176.64     34.24 o 
   1   6   1      390.82      384.34     16.97 o 
   2   6   1      918.41      929.80     27.44 o 
   3   6   1      155.86      148.55      7.52 o 
   4   6   1        8.82        6.07      1.90 o 
   5   6   1      521.76      535.84     23.32 o 
   6   6   1        8.84        9.03      2.86 o 
   7   6   1        7.85        4.80      2.65 o 
   8   6   1       71.51       58.14     13.37 o 
   9   6   1        0.70        0.22      3.85 o 
  -8   7   1        0.50        4.10      4.58 o 
  -7   7   1        6.44       -1.66      9.33 o 
  -6   7   1       75.54       74.55     10.23 o 
  -5   7   1      112.97      120.37      9.35 o 
  -4   7   1        9.34       10.22      4.21 o 
  -3   7   1       16.68        7.91      5.98 o 
  -2   7   1      443.07      461.86     19.93 o 
  -1   7   1       23.52       19.59      2.95 o 
   0   7   1        1.77        1.62      2.29 o 
   1   7   1       12.53       13.27      3.47 o 
   2   7   1       61.61       60.31      6.92 o 
   3   7   1       44.46       42.47      5.66 o 
   4   7   1       96.39      100.51      8.56 o 
   5   7   1      101.51       94.71      7.03 o 
   6   7   1        1.00       -1.10      1.54 o 
   7   7   1       15.72       12.25      3.30 o 
   8   7   1        4.59        3.35      2.91 o 
  -7   8   1        1.72        2.91      4.00 o 
  -6   8   1       53.98       47.12      9.27 o 
  -5   8   1        0.25        7.38      4.42 o 
  -4   8   1        1.27        2.06      4.38 o 
  -3   8   1       27.72       22.27      5.88 o 
  -2   8   1       23.22        7.88      4.18 o 
  -1   8   1       46.90       40.69      4.91 o 
   0   8   1        3.55        0.23      7.10 o 
   1   8   1      477.00      519.80     22.09 o 
   2   8   1       19.27       10.97      4.01 o 
   3   8   1        0.44        4.79      3.08 o 
   4   8   1        6.76        2.78      4.50 o 
   5   8   1       41.09       30.75      6.57 o 
   6   8   1        0.22       -3.12      3.12 o 
   7   8   1        5.62        6.71      2.77 o 
   8   8   1        4.09        6.96      4.46 o 
  -6   9   1        0.36       -3.93      4.24 o 
  -5   9   1        1.16        0.59      5.34 o 
  -4   9   1        0.01       -3.64      3.64 o 
  -3   9   1       11.02       12.50      4.77 o 
  -2   9   1        8.50       10.54      3.30 o 
  -1   9   1        4.72        9.70      4.57 o 
   0   9   1        0.47       -2.21      5.91 o 
   1   9   1      180.03      173.88     11.65 o 
   2   9   1        3.43        2.09      3.25 o 
   3   9   1       24.77       27.85      6.45 o 
   4   9   1        0.96       -1.08      4.16 o 
   5   9   1       15.46       24.15      5.46 o 
   6   9   1        0.52        0.82      2.22 o 
   7   9   1        0.25        1.94      4.67 o 
  -5  10   1        3.68        9.23      5.79 o 
  -4  10   1        0.04        0.07      6.26 o 
  -3  10   1       11.63       14.58      4.27 o 
  -2  10   1        5.21        2.93      4.23 o 
  -1  10   1        0.13       -1.11      6.82 o 
   0  10   1        3.00       -1.64      5.75 o 
   1  10   1       72.45       63.82     13.34 o 
   2  10   1       11.04       13.81      4.04 o 
   3  10   1        0.79       -0.77      2.68 o 
   4  10   1       17.49       15.00      4.79 o 
   5  10   1        2.36        2.85      4.22 o 
   6  10   1        1.17       28.17     10.64 o 
  -4  11   1        2.67        6.19      5.02 o 
  -3  11   1       17.36       12.87     10.16 o 
  -2  11   1        0.05        7.23      8.66 o 
  -1  11   1        1.23        3.54      8.43 o 
   0  11   1       20.69       29.38      6.69 o 
   1  11   1        4.75       -1.42      4.07 o 
   2  11   1        2.80        7.08      4.75 o 
   3  11   1        0.01        5.87      7.11 o 
   4  11   1        6.21        4.09      6.82 o 
   5  11   1        0.83       -3.08      5.53 o 
  -1  12   1        0.05       -1.05      7.92 o 
   0  12   1       10.22        9.20      8.54 o 
   1  12   1       18.69       17.79      7.01 o 
   2  12   1       14.73       25.03      9.90 o 
   3  12   1        1.91        5.98      5.66 o 
  -1 -11   2        0.05        0.58      8.04 o 
   0 -11   2        1.91        7.50      8.15 o 
   1 -11   2        0.41        9.17      6.70 o 
  -4 -10   2        4.37        3.77      5.96 o 
  -3 -10   2        1.82       -3.53      3.53 o 
  -2 -10   2        0.05        7.05      4.02 o 
  -1 -10   2       11.23        1.68      7.49 o 
   0 -10   2        1.14       -1.74      4.33 o 
   1 -10   2        0.34        9.54      4.19 o 
   2 -10   2        6.16       16.23      4.88 o 
   3 -10   2        0.03        1.34      5.32 o 
   4 -10   2        0.24        3.88     10.08 o 
  -5  -9   2        6.43        5.44      4.70 o 
  -4  -9   2        4.57       11.58      4.60 o 
  -3  -9   2        2.11        7.18      5.30 o 
  -2  -9   2        3.52       -4.23      4.23 o 
  -1  -9   2        8.65        7.40      5.59 o 
   0  -9   2        0.07        6.41      3.78 o 
   1  -9   2        0.51       -2.28      3.93 o 
   2  -9   2        4.19       12.09      5.76 o 
   3  -9   2        0.75       -5.63      5.63 o 
   4  -9   2        3.47        3.53     12.06 o 
   5  -9   2       22.63       27.56      7.82 o 
   6  -9   2        0.40        7.60      4.61 o 
  -6  -8   2        0.05        5.46      3.30 o 
  -5  -8   2       11.45       14.42      4.51 o 
  -4  -8   2       11.97       15.79      4.35 o 
  -3  -8   2        4.57        7.13      4.50 o 
  -2  -8   2       34.14       33.91      7.77 o 
  -1  -8   2        1.03        2.13      3.14 o 
   0  -8   2       28.13       29.87      6.04 o 
   1  -8   2       94.79       86.91      7.92 o 
   2  -8   2        1.04       -1.13      4.09 o 
   3  -8   2       34.94       46.00      6.62 o 
   4  -8   2        5.66        4.38      6.30 o 
   5  -8   2        3.42        1.88      3.71 o 
   6  -8   2       25.25       13.05      5.24 o 
   7  -8   2        2.73        6.57      5.12 o 
  -7  -7   2        0.71       -5.01      5.01 o 
  -6  -7   2        2.53        0.38      4.72 o 
  -5  -7   2       11.92        5.50      2.97 o 
  -4  -7   2       12.19       19.76      4.75 o 
  -3  -7   2       25.06       21.55      4.80 o 
  -2  -7   2       12.91       12.92      4.01 o 
  -1  -7   2       77.87       69.64      8.14 o 
   0  -7   2       36.95       39.52      4.95 o 
   1  -7   2       24.86       17.78      4.54 o 
   2  -7   2       86.14       93.67     11.96 o 
   3  -7   2       27.29       22.11      4.61 o 
   4  -7   2       23.75       32.90      6.28 o 
   5  -7   2        9.72       12.12      7.59 o 
   6  -7   2       56.13       46.05      7.62 o 
   7  -7   2       19.49       14.23      8.28 o 
   8  -7   2        0.12       10.75      4.78 o 
  -8  -6   2       11.39        0.16      6.55 o 
  -7  -6   2        3.22       -0.62      2.95 o 
  -6  -6   2        0.45       -0.37      4.23 o 
  -5  -6   2       76.92       69.26      8.08 o 
  -4  -6   2       13.93        7.23      4.14 o 
  -3  -6   2        0.87        5.05      2.76 o 
  -2  -6   2       71.91       74.30      6.61 o 
  -1  -6   2      109.61      103.98      8.24 o 
   0  -6   2        9.61        9.14      4.21 o 
   1  -6   2       63.95       71.82      7.30 o 
   2  -6   2      546.00      569.47     24.00 o 
   3  -6   2       29.39       32.24      5.36 o 
   4  -6   2        9.38       13.01      4.47 o 
   5  -6   2       86.09       90.68      8.25 o 
   6  -6   2        0.37        0.18      5.27 o 
   7  -6   2        1.59       12.81      4.60 o 
   8  -6   2       15.64       20.30      9.98 o 
  -8  -5   2        2.62       -2.94      5.23 o 
  -7  -5   2        4.45        5.05      3.68 o 
  -6  -5   2       67.54       65.00      7.53 o 
  -5  -5   2       51.92       42.99      6.96 o 
  -4  -5   2        6.08        6.20      4.84 o 
  -3  -5   2       22.17       23.02      3.35 o 
  -2  -5   2      727.27      759.96     26.45 o 
  -1  -5   2       74.16       90.87      6.75 o 
   0  -5   2       42.49       33.99      5.49 o 
   1  -5   2      391.20      361.94     15.55 o 
   2  -5   2      112.64      102.54      5.62 o 
   3  -5   2        0.95        1.72      2.86 o 
   4  -5   2      150.53      130.03     10.20 o 
   5  -5   2       50.26       36.61      6.42 o 
   6  -5   2        1.13        1.30      3.05 o 
   7  -5   2        0.35        7.23      3.96 o 
   8  -5   2       45.43       45.65      8.18 o 
   9  -5   2        8.07       23.31      9.72 o 
  -9  -4   2       10.26       16.26     11.00 o 
  -8  -4   2        0.16       -0.36      2.48 o 
  -7  -4   2       10.23        3.64      2.34 o 
  -6  -4   2      204.48      202.98     16.72 o 
  -5  -4   2       49.93       44.84      5.31 o 
  -4  -4   2      123.87      121.36      9.46 o 
  -3  -4   2      466.33      448.68     15.91 o 
  -2  -4   2      426.25      450.25     18.26 o 
  -1  -4   2      721.48      754.65     21.51 o 
   0  -4   2       16.95       19.13      1.93 o 
   1  -4   2      366.58      366.99     10.94 o 
   2  -4   2      265.08      276.01      8.72 o 
   3  -4   2       60.58       57.68      6.59 o 
   4  -4   2      316.80      313.06     14.15 o 
   5  -4   2       98.59       88.71      8.71 o 
   6  -4   2       33.07       24.74      4.06 o 
   7  -4   2        1.18        7.38      3.27 o 
   8  -4   2       15.33       12.41      4.19 o 
   9  -4   2       18.85        6.31      8.09 o 
  -9  -3   2        0.43       15.98      7.89 o 
  -8  -3   2       20.88       13.36      9.44 o 
  -7  -3   2       23.39       31.22      6.27 o 
  -6  -3   2      109.34      105.03      8.49 o 
  -5  -3   2      203.96      216.43     15.03 o 
  -4  -3   2       62.50       73.40      6.98 o 
  -3  -3   2      598.07      627.55     20.10 o 
  -2  -3   2     1035.36     1075.24     24.48 o 
  -1  -3   2       21.93       20.38      1.89 o 
   0  -3   2      730.32      704.21     18.72 o 
   1  -3   2     1514.82     1477.99     46.28 o 
   2  -3   2      810.86      752.77     21.32 o 
   3  -3   2       76.54       83.81      6.24 o 
   4  -3   2       71.22       72.44      8.24 o 
   5  -3   2     1269.13     1292.67     74.54 o 
   6  -3   2       68.98       57.14      5.03 o 
   7  -3   2        5.86        4.64      3.81 o 
   8  -3   2      120.38      132.54     13.46 o 
   9  -3   2        5.12        2.17     11.25 o 
  10  -3   2        1.83       -7.93      7.93 o 
  -9  -2   2       10.74        5.68     18.95 o 
  -8  -2   2        7.05        4.87      3.59 o 
  -7  -2   2       24.13       25.43      5.86 o 
  -6  -2   2      117.33      127.73      8.74 o 
  -5  -2   2      404.82      415.76     21.76 o 
  -4  -2   2        3.83        3.93      1.25 o 
  -3  -2   2      460.95      494.33     14.40 o 
  -2  -2   2     1587.34     1528.45     53.62 o 
  -1  -2   2      387.68      386.26     11.18 o 
   0  -2   2     1440.98     1359.97     35.47 o 
   1  -2   2     1612.02     1508.73     42.45 o 
   2  -2   2      350.41      308.23      9.88 o 
   3  -2   2      201.49      203.73      6.90 o 
   4  -2   2     1043.77     1058.29     23.17 o 
   5  -2   2      871.22      950.03     28.13 o 
   6  -2   2       15.83       10.35      2.54 o 
   7  -2   2      239.28      227.32     14.39 o 
   8  -2   2      135.71      162.32     17.21 o 
   9  -2   2        0.76       -5.63      5.63 o 
  10  -2   2        0.93        5.96      9.54 o 
  -9  -1   2       42.76       40.67     17.64 o 
  -8  -1   2        6.63        2.16      2.87 o 
  -7  -1   2       17.79       14.20      4.31 o 
  -6  -1   2      354.44      368.98     17.48 o 
  -5  -1   2       29.03       30.12      3.71 o 
  -4  -1   2        0.81        3.94      1.11 o 
  -3  -1   2     2820.55     2922.47     77.26 o 
  -2  -1   2       26.43       23.69      1.46 o 
  -1  -1   2     1683.27     1678.06    117.58 o 
   0  -1   2     1417.49     1394.79     39.49 o 
   1  -1   2     5595.06     5276.95    176.33 o 
   2  -1   2     1780.87     1789.15     85.01 o 
   3  -1   2        0.89        0.78      0.97 o 
   4  -1   2     1295.58     1336.84     28.85 o 
   5  -1   2      172.72      182.13      8.02 o 
   6  -1   2       65.89       53.39      6.41 o 
   7  -1   2      451.33      497.39     31.19 o 
   8  -1   2       15.97       22.18      6.08 o 
   9  -1   2       41.06       36.29      7.53 o 
  10  -1   2       15.55       23.60     14.23 o 
  -9   0   2       42.84       42.06     15.39 o 
  -8   0   2       38.99       29.01      6.22 o 
  -7   0   2      150.47      159.58     10.96 o 
  -6   0   2      114.66      122.65      9.56 o 
  -5   0   2      180.66      188.83      9.31 o 
  -4   0   2      283.50      338.81      9.98 o 
  -3   0   2      568.56      561.68     17.44 o 
  -2   0   2     2015.88     1991.41     71.54 o 
  -1   0   2     1001.83      947.94     26.98 o 
   0   0   2     2884.29     2727.08     89.91 o 
   1   0   2     1281.23     1292.40     33.54 o 
   2   0   2     1427.79     1416.96     39.91 o 
   3   0   2     2335.06     2234.24     80.21 o 
   4   0   2     1297.62     1260.62     39.10 o 
   5   0   2      640.68      653.85     23.63 o 
   6   0   2       64.20       81.66      7.18 o 
   7   0   2      143.09      161.28     11.39 o 
   8   0   2      155.53      167.00     15.82 o 
   9   0   2       43.01       48.25      8.43 o 
  10   0   2       13.78        0.21     10.41 o 
  -9   1   2       39.94       34.62     10.13 o 
  -8   1   2        1.55       -0.35      3.26 o 
  -7   1   2      203.26      210.96     14.29 o 
  -6   1   2      165.24      156.45     11.33 o 
  -5   1   2      801.38      797.06     28.11 o 
  -4   1   2      776.08      796.79     24.42 o 
  -3   1   2      220.58      198.26      6.75 o 
  -2   1   2     4219.61     4197.29    139.23 o 
  -1   1   2      740.97      737.18     19.54 o 
   0   1   2      505.22      432.07     11.12 o 
   1   1   2     5723.52     5649.95    184.72 o 
   2   1   2        9.67        5.60      0.86 o 
   3   1   2      974.27      891.79     45.47 o 
   4   1   2     1377.60     1331.91     42.97 o 
   5   1   2       82.51       61.81      5.90 o 
   6   1   2      109.30       93.06      9.74 o 
   7   1   2        2.82        5.75      5.24 o 
   8   1   2      257.08      322.61     26.07 o 
   9   1   2        1.38        4.55      3.52 o 
  10   1   2       12.19        8.13      5.44 o 
  -9   2   2       17.71       11.64     14.32 o 
  -8   2   2       25.64       20.75      6.43 o 
  -7   2   2       24.78       23.77      5.22 o 
  -6   2   2      544.49      545.01     23.36 o 
  -5   2   2        1.85        6.93      3.57 o 
  -4   2   2        2.35        5.82      1.49 o 
  -3   2   2     2508.67     2547.83     55.64 o 
  -2   2   2     2266.99     2349.45     79.63 o 
  -1   2   2      406.05      400.47     11.55 o 
   0   2   2     4896.99     4845.73    159.06 o 
   1   2   2     4775.23     4603.80    150.61 o 
   2   2   2      657.47      705.00     18.33 o 
   3   2   2      453.92      438.14     11.79 o 
   4   2   2     1675.09     1637.46     40.05 o 
   5   2   2      336.19      358.71     18.53 o 
   6   2   2      316.79      313.36     24.55 o 
   7   2   2      176.29      181.99     12.19 o 
   8   2   2       87.82       82.96      7.43 o 
   9   2   2        6.74        3.85      5.54 o 
  10   2   2        8.71        7.81      4.38 o 
  -9   3   2        0.76        5.81     11.72 o 
  -8   3   2        0.71       -2.42      5.11 o 
  -7   3   2        6.78        9.69      4.87 o 
  -6   3   2      277.92      288.92     15.86 o 
  -5   3   2       28.69       21.84      3.68 o 
  -4   3   2        8.60        7.16      2.61 o 
  -3   3   2     1821.23     1917.22     41.32 o 
  -2   3   2        8.04        6.09      0.97 o 
  -1   3   2     1678.61     1548.39     47.16 o 
   0   3   2     6768.28     6443.80    211.89 o 
   1   3   2      102.21      105.26      3.46 o 
   2   3   2     1132.30     1160.63     36.28 o 
   3   3   2      991.42      989.58     25.60 o 
   4   3   2     1352.52     1388.61     29.08 o 
   5   3   2      698.68      767.51     23.08 o 
   6   3   2       68.59       61.60      8.17 o 
   7   3   2      392.81      406.07     21.39 o 
   8   3   2      143.18      156.69     13.15 o 
   9   3   2        0.01       -0.87      2.74 o 
  10   3   2        7.56       13.34      6.11 o 
  -9   4   2        1.38       -2.74      6.73 o 
  -8   4   2        0.73        5.48      3.66 o 
  -7   4   2       67.13       74.56     10.79 o 
  -6   4   2      140.00      138.39      9.52 o 
  -5   4   2       38.27       31.71      4.39 o 
  -4   4   2      467.10      475.07     20.60 o 
  -3   4   2      376.85      355.64     15.23 o 
  -2   4   2      822.67      828.64     24.84 o 
  -1   4   2      825.74      841.62     26.97 o 
   0   4   2      296.86      291.20      9.19 o 
   1   4   2     1926.21     1894.59     62.19 o 
   2   4   2        8.65       15.46      1.78 o 
   3   4   2       79.97       66.92      4.85 o 
   4   4   2      198.10      191.40      5.68 o 
   5   4   2      273.58      304.25     13.23 o 
   6   4   2      303.08      314.35     13.76 o 
   7   4   2      228.79      230.28     14.42 o 
   8   4   2       38.57       47.18     12.20 o 
   9   4   2       22.72       19.05      5.71 o 
  10   4   2        3.78        2.81      5.09 o 
  -9   5   2       10.18       -1.93      6.59 o 
  -8   5   2        3.24        5.52      6.84 o 
  -7   5   2       32.03       30.92      6.21 o 
  -6   5   2       87.32       91.61      7.38 o 
  -5   5   2       26.39       28.49      5.74 o 
  -4   5   2      200.27      220.81     16.84 o 
  -3   5   2      501.61      508.47     17.68 o 
  -2   5   2      132.14      109.92      5.35 o 
  -1   5   2      102.71       91.49      6.72 o 
   0   5   2      434.10      459.70     13.19 o 
   1   5   2     1214.11     1180.14     25.30 o 
   2   5   2      115.26      110.65      7.91 o 
   3   5   2       96.03       82.30     10.84 o 
   4   5   2     1009.10     1031.86     37.49 o 
   5   5   2        5.54       11.36      1.99 o 
   6   5   2       39.01       36.25      6.46 o 
   7   5   2      175.36      165.70     10.99 o 
   8   5   2        0.43        0.07      1.75 o 
   9   5   2        1.58       -3.19      3.29 o 
  10   5   2        6.82        5.84      3.22 o 
  -8   6   2        0.09       -3.49      7.75 o 
  -7   6   2       90.46       83.92     13.72 o 
  -6   6   2       16.15       19.26      5.62 o 
  -5   6   2        0.39        0.55      4.42 o 
  -4   6   2       78.04       75.04      6.53 o 
  -3   6   2      252.12      259.75     13.92 o 
  -2   6   2       33.09       29.62      3.79 o 
  -1   6   2      443.18      447.73     20.43 o 
   0   6   2      597.84      610.28     18.08 o 
   1   6   2      379.39      393.94     16.31 o 
   2   6   2      134.72      146.24      7.12 o 
   3   6   2      740.17      753.39     32.82 o 
   4   6   2       93.25       85.17      6.61 o 
   5   6   2        2.87        5.36      4.70 o 
   6   6   2       73.84       64.92      9.14 o 
   7   6   2       13.96        3.79      4.23 o 
   8   6   2        7.52        6.17      2.60 o 
   9   6   2        6.17        5.15      5.30 o 
  10   6   2       17.62        8.19      4.13 o 
  -8   7   2        2.92       -0.36      7.85 o 
  -7   7   2       67.84       78.06     16.88 o 
  -6   7   2        3.73        1.19      5.61 o 
  -5   7   2       15.79       17.70      5.00 o 
  -4   7   2      139.80      152.57     10.44 o 
  -3   7   2       51.07       48.45      5.51 o 
  -2   7   2      160.97      140.17     10.83 o 
  -1   7   2      105.43      107.72      5.99 o 
   0   7   2      220.18      224.08     11.25 o 
   1   7   2      371.32      404.00     14.34 o 
   2   7   2       63.48       84.18      7.16 o 
   3   7   2      188.71      155.56     30.45 o 
   4   7   2       30.41       39.87     12.79 o 
   5   7   2        2.48       -1.35      2.49 o 
   6   7   2        1.44       -0.27      1.63 o 
   7   7   2        1.63        3.41      2.71 o 
   8   7   2       21.99       14.04      4.24 o 
   9   7   2        2.45        0.19      5.41 o 
  -7   8   2        0.65        3.90      6.85 o 
  -6   8   2        6.28        7.13      4.69 o 
  -5   8   2        0.95        8.27      4.60 o 
  -4   8   2       26.58       24.03      6.68 o 
  -3   8   2       48.70       51.16      6.93 o 
  -2   8   2        0.38       -0.97      2.04 o 
  -1   8   2      263.86      297.83     13.27 o 
   0   8   2      101.82      102.07      8.69 o 
   1   8   2       20.31       16.32      3.96 o 
   2   8   2       18.54       13.82      5.52 o 
   3   8   2       17.31       18.76      4.62 o 
   4   8   2      206.14      230.45     18.99 o 
   5   8   2       26.29       34.85      8.78 o 
   6   8   2        4.07        3.12      2.31 o 
   7   8   2       32.41       27.65      5.46 o 
   8   8   2        7.31        2.45      3.85 o 
   9   8   2        1.73       -4.80      5.89 o 
  -6   9   2       19.93        6.59      9.00 o 
  -5   9   2        7.52        3.99      7.43 o 
  -4   9   2        0.23        6.85      5.17 o 
  -3   9   2       43.69       41.01      6.53 o 
  -2   9   2        6.50        8.58      3.50 o 
  -1   9   2       10.67        7.72      4.57 o 
   0   9   2       97.25      101.17      8.37 o 
   1   9   2      109.00       98.47      6.91 o 
   2   9   2       45.79       25.80      5.01 o 
   3   9   2       65.98       79.08      7.71 o 
   4   9   2        0.20        0.79      3.14 o 
   5   9   2        2.07       -3.70      5.55 o 
   6   9   2       16.63       14.85      5.31 o 
   7   9   2       21.47       23.08      6.72 o 
   8   9   2        0.27       -3.80      3.80 o 
  -5  10   2        0.79        0.88      4.82 o 
  -4  10   2       19.39       10.29      6.10 o 
  -3  10   2        0.41        6.36      3.74 o 
  -2  10   2        7.19        5.22      2.99 o 
  -1  10   2       28.47       43.12      7.35 o 
   0  10   2        3.33        1.95      6.14 o 
   1  10   2        4.47        5.12      3.81 o 
   2  10   2       17.62       12.64      4.24 o 
   3  10   2       20.18       17.89      4.56 o 
   4  10   2        0.06        7.84      7.03 o 
   5  10   2        7.76       16.03      5.57 o 
   6  10   2       26.59       36.75     11.15 o 
   7  10   2        0.13       -5.27      5.27 o 
  -4  11   2        2.49       -5.25      7.36 o 
  -3  11   2        1.64       -3.41      5.50 o 
  -2  11   2        0.85        1.10      5.98 o 
  -1  11   2        3.51        0.46      4.26 o 
   0  11   2        1.20        5.44      6.65 o 
   1  11   2       39.11       28.14      9.74 o 
   2  11   2       47.56       37.85      6.99 o 
   3  11   2        0.63        1.25      5.46 o 
   4  11   2        5.66       12.76      8.62 o 
   5  11   2        0.14        7.35      5.08 o 
   6  11   2        2.39       -4.27      4.27 o 
  -2  12   2        1.40        1.43      4.54 o 
  -1  12   2        1.29        3.79      4.17 o 
   0  12   2        2.85        3.51      7.76 o 
   1  12   2        4.71       -1.49      7.69 o 
   2  12   2       11.86       15.04     11.45 o 
   3  12   2        0.04       -6.18      6.18 o 
   4  12   2        0.07        0.86      8.88 o 
  -2 -10   3        1.56        5.02      4.92 o 
  -1 -10   3        0.43        1.98      4.49 o 
   0 -10   3        0.13        6.58      7.42 o 
   1 -10   3       11.82       10.26      5.11 o 
   2 -10   3        1.87       -0.47      6.74 o 
   3 -10   3        0.63        5.09      4.89 o 
  -4  -9   3        0.10       -2.85      5.41 o 
  -3  -9   3        0.94       -1.47      3.53 o 
  -2  -9   3        8.07        0.86      3.29 o 
  -1  -9   3        0.40       10.55      6.06 o 
   0  -9   3       13.21        4.13      4.92 o 
   1  -9   3        0.49       -6.48      6.48 o 
   2  -9   3        7.78        9.69      7.52 o 
   3  -9   3        7.80       -1.62      7.74 o 
   4  -9   3        2.46       -4.19      8.49 o 
   5  -9   3        0.03       10.42     16.11 o 
  -5  -8   3        0.02       -4.76      4.76 o 
  -4  -8   3        8.51       12.17      6.75 o 
  -3  -8   3        0.15        6.82      3.42 o 
  -2  -8   3       21.05       24.27      4.92 o 
  -1  -8   3        9.44       12.55      4.35 o 
   0  -8   3        6.32        0.78      5.79 o 
   1  -8   3        9.84        6.31      4.27 o 
   2  -8   3       10.77       15.32      5.42 o 
   3  -8   3       17.75       13.52      6.49 o 
   4  -8   3       18.08       18.68      6.52 o 
   5  -8   3        1.50        8.90      8.40 o 
   6  -8   3        1.65        4.96      4.41 o 
  -6  -7   3       38.09       23.55      7.98 o 
  -5  -7   3        8.40        2.44      3.52 o 
  -4  -7   3        0.98        0.09      2.20 o 
  -3  -7   3       21.88       26.76      5.35 o 
  -2  -7   3        2.04        3.39      4.28 o 
  -1  -7   3        4.16        3.47      5.12 o 
   0  -7   3       22.74       10.92      7.88 o 
   1  -7   3       52.53       62.09      7.06 o 
   2  -7   3        3.04        1.71      3.24 o 
   3  -7   3        3.96        7.86      3.93 o 
   4  -7   3       53.37       56.20      6.19 o 
   5  -7   3        0.11       -4.77      4.77 o 
   6  -7   3        1.50       -2.76      5.49 o 
   7  -7   3        5.06        1.37      3.54 o 
  -7  -6   3        5.43        3.71      3.77 o 
  -6  -6   3       11.21       23.22      7.25 o 
  -5  -6   3        3.90        4.03      2.81 o 
  -4  -6   3        3.07        2.77      3.95 o 
  -3  -6   3      205.95      216.31     14.43 o 
  -2  -6   3       15.54        8.41      3.15 o 
  -1  -6   3       36.60       33.10      5.93 o 
   0  -6   3      309.35      327.52     14.22 o 
   1  -6   3        8.72        2.49      5.14 o 
   2  -6   3       37.39       42.74      5.01 o 
   3  -6   3       30.54       38.98      5.41 o 
   4  -6   3       11.99        9.00      4.79 o 
   5  -6   3       43.58       43.51      6.83 o 
   6  -6   3       41.33       32.58     14.29 o 
   7  -6   3       10.02       11.33      4.74 o 
   8  -6   3        0.68        5.10      8.64 o 
  -8  -5   3        0.08       -1.98      4.86 o 
  -7  -5   3       66.88       65.39     16.38 o 
  -6  -5   3       13.59       18.92      6.93 o 
  -5  -5   3       58.45       48.79      7.67 o 
  -4  -5   3      174.30      180.25     12.42 o 
  -3  -5   3      169.28      173.70      8.47 o 
  -2  -5   3       46.81       50.54      6.69 o 
  -1  -5   3       58.99       70.35      7.26 o 
   0  -5   3      137.19      139.03      7.90 o 
   1  -5   3      351.61      377.18     18.11 o 
   2  -5   3       15.54       17.23      3.70 o 
   3  -5   3      117.38      117.75      9.35 o 
   4  -5   3       20.30       27.46      6.75 o 
   5  -5   3      110.18       92.77      7.64 o 
   6  -5   3       48.68       65.38      8.89 o 
   7  -5   3       28.32       17.64      5.44 o 
   8  -5   3       11.66       13.98      8.53 o 
   9  -5   3        3.04        5.11      8.59 o 
  -8  -4   3       13.80       28.30      8.90 o 
  -7  -4   3       29.44       28.73      6.95 o 
  -6  -4   3        3.25       -1.87      4.45 o 
  -5  -4   3        1.23        2.90      6.43 o 
  -4  -4   3      193.04      196.25     10.14 o 
  -3  -4   3      132.51      132.50     10.29 o 
  -2  -4   3      283.82      299.37     16.00 o 
  -1  -4   3      578.34      590.21     17.82 o 
   0  -4   3      123.91      120.57      6.47 o 
   1  -4   3      514.31      517.54     15.64 o 
   2  -4   3      390.53      385.39     16.60 o 
   3  -4   3       79.07       88.32      5.08 o 
   4  -4   3      769.93      784.37     35.71 o 
   5  -4   3        2.15        6.11      3.16 o 
   6  -4   3        3.11        4.76      3.72 o 
   7  -4   3      268.53      288.00     21.30 o 
   8  -4   3        0.86        6.98      4.38 o 
   9  -4   3        0.11       -6.76      6.76 o 
  -8  -3   3       16.34       20.56      7.95 o 
  -7  -3   3       27.06       29.63      7.00 o 
  -6  -3   3       74.69       76.87      9.11 o 
  -5  -3   3       37.04       36.74      5.65 o 
  -4  -3   3      147.02      153.43     14.71 o 
  -3  -3   3      262.33      238.73     11.85 o 
  -2  -3   3        1.93        2.43      1.86 o 
  -1  -3   3      165.40      175.14      7.81 o 
   0  -3   3     1058.00     1062.70     22.97 o 
   1  -3   3       63.93       63.73      4.82 o 
   2  -3   3       41.67       43.41      3.51 o 
   3  -3   3     1745.31     1803.84     52.46 o 
   4  -3   3      626.57      593.84     20.96 o 
   5  -3   3       36.89       27.67      4.23 o 
   6  -3   3       34.87       42.08      5.39 o 
   7  -3   3      194.87      193.24     13.20 o 
   8  -3   3        7.77        3.52      3.40 o 
   9  -3   3        0.26        1.10     10.26 o 
  10  -3   3       37.16       53.97     24.34 o 
  -9  -2   3        0.04        8.49      7.98 o 
  -8  -2   3        3.10        5.67      4.81 o 
  -7  -2   3       59.38       74.34      8.74 o 
  -6  -2   3      106.31      112.87      9.57 o 
  -5  -2   3       71.98       69.44      7.53 o 
  -4  -2   3      264.96      251.14     15.45 o 
  -3  -2   3       16.23       13.79      5.71 o 
  -2  -2   3      184.03      200.56      6.36 o 
  -1  -2   3     1048.82     1034.76     23.44 o 
   0  -2   3     2018.21     1893.98     62.56 o 
   1  -2   3       61.93       60.51      2.76 o 
   2  -2   3       24.35       30.77      2.64 o 
   3  -2   3     2411.96     2402.82     51.35 o 
   4  -2   3        7.45        5.05      3.04 o 
   5  -2   3       14.07        6.45      3.80 o 
   6  -2   3      468.36      452.70     23.44 o 
   7  -2   3        2.81        3.60      2.76 o 
   8  -2   3       82.71       78.78     13.12 o 
   9  -2   3       58.46       67.43     13.43 o 
  10  -2   3       19.65       24.29     21.37 o 
  -9  -1   3        0.01        9.17     11.50 o 
  -8  -1   3       23.21       26.95      6.48 o 
  -7  -1   3       21.43       19.03      6.51 o 
  -6  -1   3      215.55      233.19     19.03 o 
  -5  -1   3      124.52      129.31     12.26 o 
  -4  -1   3      391.47      375.82     16.15 o 
  -3  -1   3      548.45      556.02     19.77 o 
  -2  -1   3        0.41       -1.63      2.10 o 
  -1  -1   3     1025.20      913.78     26.36 o 
   0  -1   3     2322.32     2368.76     78.17 o 
   1  -1   3     1011.06      970.00     25.75 o 
   2  -1   3      187.86      177.16      5.83 o 
   3  -1   3      177.69      162.79      5.67 o 
   4  -1   3      924.85      896.66     27.31 o 
   5  -1   3      104.85      101.65      5.12 o 
   6  -1   3      355.27      359.07     15.16 o 
   7  -1   3       41.34       48.22      7.08 o 
   8  -1   3       49.63       41.44      9.17 o 
   9  -1   3       21.44       36.63      6.36 o 
  10  -1   3       13.36       19.63      8.22 o 
  -9   0   3        6.59       12.15     19.68 o 
  -8   0   3       19.51       14.22      6.44 o 
  -7   0   3       98.90       83.52      8.02 o 
  -6   0   3       59.76       60.50      8.80 o 
  -5   0   3      250.65      260.59     14.38 o 
  -4   0   3      330.41      329.07     17.48 o 
  -3   0   3     2819.83     2923.87     76.75 o 
  -2   0   3      557.52      568.77     18.89 o 
  -1   0   3      286.74      282.60      8.88 o 
   0   0   3     2747.33     2671.36     89.13 o 
   1   0   3      678.39      697.37     18.67 o 
   2   0   3     1978.35     1975.34     64.59 o 
   3   0   3      454.28      406.60     11.18 o 
   4   0   3      387.82      402.93     11.56 o 
   5   0   3       29.16       23.60      3.87 o 
   6   0   3      379.65      397.68     17.54 o 
   7   0   3      535.88      560.27     28.64 o 
   8   0   3        2.83       -2.53      4.75 o 
   9   0   3        7.26       10.58      4.52 o 
  10   0   3       39.26       40.58     11.19 o 
  -9   1   3       10.03       11.44      8.82 o 
  -8   1   3       13.39       13.33      5.62 o 
  -7   1   3      215.92      210.50     15.77 o 
  -6   1   3       62.99       60.39      6.97 o 
  -5   1   3        2.01        5.10      3.82 o 
  -4   1   3     1719.82     1773.76     52.73 o 
  -3   1   3      818.37      831.49     32.78 o 
  -2   1   3       20.35       21.24      1.62 o 
  -1   1   3     2881.58     2888.62     94.15 o 
   0   1   3     1423.02     1463.75     37.81 o 
   1   1   3      428.94      398.71     10.74 o 
   2   1   3      497.68      498.32     12.93 o 
   3   1   3     2139.54     2088.48     90.69 o 
   4   1   3      640.83      703.53     20.63 o 
   5   1   3       88.44      102.03     10.48 o 
   6   1   3      824.99      902.05     38.50 o 
   7   1   3      262.82      286.78     15.04 o 
   8   1   3        3.48        0.90      5.59 o 
   9   1   3       49.37       60.19     12.14 o 
  10   1   3        7.10       11.81      8.30 o 
  11   1   3        2.80       -0.98      7.45 o 
  -9   2   3        3.68       10.78     12.39 o 
  -8   2   3       56.82       50.83      8.26 o 
  -7   2   3       93.63       90.20      7.62 o 
  -6   2   3        7.93        5.76      2.22 o 
  -5   2   3       46.08       41.53      5.34 o 
  -4   2   3     1094.26     1214.20     37.37 o 
  -3   2   3        4.08        1.74      1.27 o 
  -2   2   3      395.93      381.16     11.36 o 
  -1   2   3     2255.49     2200.81     71.98 o 
   0   2   3      783.36      797.30     20.63 o 
   1   2   3      132.60      136.36      4.43 o 
   2   2   3     5064.94     4992.20    164.23 o 
   3   2   3     3910.67     4031.88    130.85 o 
   4   2   3     1071.44     1088.14     22.93 o 
   5   2   3      203.62      207.46     10.94 o 
   6   2   3      432.73      452.35     20.01 o 
   7   2   3      367.85      428.91     22.54 o 
   8   2   3        6.14        3.59      3.83 o 
   9   2   3       38.60       36.95      8.79 o 
  10   2   3       24.59       16.07      6.66 o 
  11   2   3        2.68        1.12      5.42 o 
  -9   3   3        3.62        8.57      8.31 o 
  -8   3   3       95.22       93.91     21.75 o 
  -7   3   3       35.53       40.02      6.12 o 
  -6   3   3       37.82       26.70      4.94 o 
  -5   3   3      387.91      401.91     17.23 o 
  -4   3   3       67.73       67.84      8.42 o 
  -3   3   3      112.71       98.39      7.21 o 
  -2   3   3      251.44      226.01      6.96 o 
  -1   3   3     1139.61     1139.25     29.78 o 
   0   3   3     2034.93     1994.54     65.22 o 
   1   3   3      416.65      385.34     11.56 o 
   2   3   3      587.54      536.04     14.37 o 
   3   3   3     2124.98     2186.40     71.11 o 
   4   3   3        1.36        2.45      2.07 o 
   5   3   3     1008.32     1032.35     29.92 o 
   6   3   3      174.60      189.91     13.23 o 
   7   3   3      174.56      172.48     10.58 o 
   8   3   3       69.01       78.52     11.42 o 
   9   3   3       33.96       35.02      7.19 o 
  10   3   3       77.00       80.12     19.99 o 
  -9   4   3        4.51        1.46      4.00 o 
  -8   4   3       24.70       24.51      6.37 o 
  -7   4   3       47.35       41.35      6.98 o 
  -6   4   3        1.05        0.82      2.56 o 
  -5   4   3      177.65      186.49      8.63 o 
  -4   4   3      592.05      618.50     21.62 o 
  -3   4   3        1.51        2.91      2.73 o 
  -2   4   3      105.58       93.62      6.85 o 
  -1   4   3     1171.98     1128.74     24.58 o 
   0   4   3     2151.95     2109.30     69.07 o 
   1   4   3       41.57       37.78      2.24 o 
   2   4   3       86.55       81.00      3.23 o 
   3   4   3     1372.42     1390.66     32.20 o 
   4   4   3       88.31       78.76      5.67 o 
   5   4   3      123.28      111.74      5.29 o 
   6   4   3      329.69      322.15     13.60 o 
   7   4   3       38.11       33.18      5.52 o 
   8   4   3       27.84       24.32      7.21 o 
   9   4   3       54.16       49.01      7.67 o 
  10   4   3       14.10       18.93      6.62 o 
  -8   5   3       12.27        9.85      8.86 o 
  -7   5   3       13.41        4.38      4.53 o 
  -6   5   3        1.07        0.57      6.14 o 
  -5   5   3      144.58      156.26     10.96 o 
  -4   5   3      234.33      249.39     11.79 o 
  -3   5   3        3.44       10.78      3.26 o 
  -2   5   3       11.21        9.00      2.17 o 
  -1   5   3     2011.13     2042.26     44.08 o 
   0   5   3       11.83       13.76      1.68 o 
   1   5   3       59.40       48.22      3.95 o 
   2   5   3     2036.22     2089.30     53.59 o 
   3   5   3      163.00      172.42     11.90 o 
   4   5   3        2.43        2.68      2.58 o 
   5   5   3      128.76      109.94      5.61 o 
   6   5   3      260.79      265.93     12.31 o 
   7   5   3       25.04       26.67      4.40 o 
   8   5   3       19.31       12.84      4.50 o 
   9   5   3       52.46       43.95      8.56 o 
  10   5   3        0.66       -1.78      6.04 o 
  -8   6   3       10.38        7.35      5.16 o 
  -7   6   3        0.17       -2.32      3.15 o 
  -6   6   3        8.69        4.30      6.75 o 
  -5   6   3      176.40      178.52     12.33 o 
  -4   6   3       43.49       43.43      5.93 o 
  -3   6   3      300.16      291.10     12.54 o 
  -2   6   3      518.17      583.96     20.54 o 
  -1   6   3      260.87      247.84     10.70 o 
   0   6   3       16.09       17.16      2.58 o 
   1   6   3      347.65      374.33     20.90 o 
   2   6   3      219.18      216.98     10.38 o 
   3   6   3       55.86       52.77     10.24 o 
   4   6   3      133.77      130.56      8.05 o 
   5   6   3      234.51      246.04     14.30 o 
   6   6   3       58.26       64.84      7.48 o 
   7   6   3       78.44       78.21      7.12 o 
   8   6   3       46.67       32.79      5.02 o 
   9   6   3       12.02       11.70      4.60 o 
  10   6   3        3.04        1.80      4.62 o 
  -7   7   3        8.19       10.22      4.36 o 
  -6   7   3       13.89       11.98      7.33 o 
  -5   7   3       36.40       50.99      6.38 o 
  -4   7   3       56.22       48.93      8.00 o 
  -3   7   3        0.64       -3.18      3.18 o 
  -2   7   3      386.05      421.39     17.94 o 
  -1   7   3       49.43       49.49      6.15 o 
   0   7   3      126.28      105.69      5.90 o 
   1   7   3      257.35      283.05     13.79 o 
   2   7   3      119.48      119.12      6.23 o 
   3   7   3      302.27      310.52     21.07 o 
   4   7   3        1.20        3.83      5.59 o 
   5   7   3        1.22        9.31      6.05 o 
   6   7   3      144.56      166.67     14.81 o 
   7   7   3        6.38        2.35      1.82 o 
   8   7   3       32.12       24.41      4.86 o 
   9   7   3        3.25       11.60     12.33 o 
  -7   8   3        5.91       -0.06      4.70 o 
  -6   8   3       15.05       12.32      8.93 o 
  -5   8   3        0.39        2.17      4.71 o 
  -4   8   3       41.96       44.98      7.25 o 
  -3   8   3       65.91       75.94      7.33 o 
  -2   8   3        1.57       -1.21      3.75 o 
  -1   8   3      182.19      211.48      9.44 o 
   0   8   3       20.01       23.77      4.51 o 
   1   8   3        7.54       15.41      2.54 o 
   2   8   3      194.87      213.66      9.56 o 
   3   8   3       14.90        5.74      4.77 o 
   4   8   3        3.13        7.62      4.91 o 
   5   8   3       58.55       73.43      8.04 o 
   6   8   3       43.17       38.94     10.15 o 
   7   8   3        0.01       -4.65      5.17 o 
   8   8   3       12.73       13.18      6.27 o 
   9   8   3        4.35       12.24      8.63 o 
  -6   9   3        2.01        8.10      5.49 o 
  -5   9   3       15.93       12.24      5.22 o 
  -4   9   3        7.17       24.02      4.36 o 
  -3   9   3        1.90       -2.81      4.01 o 
  -2   9   3       10.96       19.30      4.65 o 
  -1   9   3        2.92       -2.44      3.22 o 
   0   9   3       35.68       20.78      4.79 o 
   1   9   3        3.12        5.89      2.53 o 
   2   9   3       98.53      101.08      7.72 o 
   3   9   3        1.65       -0.16      3.00 o 
   4   9   3        2.15        5.15      3.78 o 
   5   9   3       54.02       60.61     12.50 o 
   6   9   3        1.80        3.17      4.47 o 
   7   9   3        0.32       -1.19      3.68 o 
   8   9   3        2.02        0.81      6.47 o 
  -5  10   3        3.38        6.01      6.11 o 
  -4  10   3        0.12        6.74      4.92 o 
  -3  10   3        0.02        4.39      5.90 o 
  -2  10   3       16.36       14.88      5.87 o 
  -1  10   3        6.52       10.25      4.45 o 
   0  10   3       27.60       25.65      8.17 o 
   1  10   3       32.47       21.31      6.83 o 
   2  10   3        9.76        4.43      3.58 o 
   3  10   3       24.07       28.28      9.24 o 
   4  10   3       24.92       34.16      9.75 o 
   5  10   3        0.14        4.96      6.31 o 
   6  10   3        1.50        0.07      4.67 o 
   7  10   3        0.00        7.27      5.11 o 
  -4  11   3        2.78       -4.07      5.63 o 
  -3  11   3        1.60       -2.81      5.11 o 
  -2  11   3        0.80        1.57      6.16 o 
  -1  11   3       13.84        8.40      4.48 o 
   0  11   3       12.67       13.35      3.52 o 
   1  11   3        4.45        4.76      4.87 o 
   2  11   3        2.35        1.70      3.78 o 
   3  11   3        1.19       14.62      7.34 o 
   4  11   3        0.69        2.53     10.90 o 
   5  11   3        4.06       -1.37      3.65 o 
   6  11   3        1.05       -4.18      7.97 o 
  -2  12   3        3.18        4.01      5.87 o 
  -1  12   3        1.94        8.68      4.09 o 
   0  12   3        2.35       18.19      6.08 o 
   1  12   3        0.88        0.87      3.05 o 
   2  12   3        0.13        5.77     12.52 o 
   3  12   3        0.18       -0.55     12.37 o 
   4  12   3        1.09        1.93      8.81 o 
   5  12   3        1.88       16.77      9.33 o 
  -3  -9   4        5.54        7.45      7.45 o 
  -2  -9   4        7.32        3.18      3.90 o 
  -1  -9   4        1.19        3.40      3.72 o 
   0  -9   4        3.04        4.04      4.66 o 
   1  -9   4        0.65       -4.07      5.40 o 
   2  -9   4        1.68       -3.82      3.82 o 
   3  -9   4        1.65        4.24      4.51 o 
   4  -9   4        0.06        2.88      7.23 o 
  -4  -8   4        4.53       10.43      4.81 o 
  -3  -8   4        2.17        5.18      2.76 o 
  -2  -8   4        6.19       13.28      5.61 o 
  -1  -8   4        0.53        1.89      5.49 o 
   0  -8   4       17.98       29.62      5.37 o 
   1  -8   4        2.03        5.52      4.57 o 
   2  -8   4        7.58        9.32      4.53 o 
   3  -8   4       10.66       10.82      4.44 o 
   4  -8   4        0.02       -5.95      5.95 o 
   5  -8   4        3.71       13.12      6.49 o 
   6  -8   4       16.67        9.86      5.24 o 
  -6  -7   4        9.93        3.05      6.89 o 
  -5  -7   4        5.42       10.71      8.95 o 
  -4  -7   4       24.27       14.53      6.73 o 
  -3  -7   4        0.05       -3.16      3.16 o 
  -2  -7   4        2.09        1.07      3.57 o 
  -1  -7   4       67.79       70.88      6.96 o 
   0  -7   4        0.40        7.06      5.05 o 
   1  -7   4       27.28       46.12      7.45 o 
   2  -7   4      103.42      103.47      8.14 o 
   3  -7   4        0.97       -3.66      3.66 o 
   4  -7   4       10.76        2.68      6.70 o 
   5  -7   4       17.69       23.99      5.77 o 
   6  -7   4        0.54       -2.54      4.83 o 
   7  -7   4        3.79        9.62      4.70 o 
  -6  -6   4        0.05        2.97      4.39 o 
  -5  -6   4       30.97       32.68      6.76 o 
  -4  -6   4        2.64        0.82      2.16 o 
  -3  -6   4       11.50        4.72      4.74 o 
  -2  -6   4        4.65       10.18      3.92 o 
  -1  -6   4      169.54      164.94     11.38 o 
   0  -6   4       47.58       58.15      7.54 o 
   1  -6   4        0.55       -1.84      5.41 o 
   2  -6   4       56.60       68.14      9.12 o 
   3  -6   4       14.71       11.62      5.58 o 
   4  -6   4       30.41       22.49      6.26 o 
   5  -6   4       73.90       72.17      6.97 o 
   6  -6   4       11.88       14.93      5.13 o 
   7  -6   4       54.02       43.45     10.78 o 
   8  -6   4        7.31        8.09      9.10 o 
  -7  -5   4        1.10       -3.62      4.61 o 
  -6  -5   4        1.66        2.51      9.92 o 
  -5  -5   4       70.66       61.88     10.80 o 
  -4  -5   4       13.48        7.58      3.89 o 
  -3  -5   4        0.83       -0.75      3.22 o 
  -2  -5   4       93.03       86.67     10.11 o 
  -1  -5   4       64.92       66.87      8.50 o 
   0  -5   4      132.72      102.28      8.57 o 
   1  -5   4      265.18      272.98     13.19 o 
   2  -5   4        3.28        6.46      4.20 o 
   3  -5   4      488.95      505.85     21.37 o 
   4  -5   4       31.01       38.44      5.27 o 
   5  -5   4       53.25       68.60      7.59 o 
   6  -5   4       66.20       69.54      8.01 o 
   7  -5   4        9.58       10.29      7.26 o 
   8  -5   4        0.39        5.76      4.71 o 
   9  -5   4        3.32       10.99      9.21 o 
  -8  -4   4        0.73       -3.39      5.82 o 
  -7  -4   4        5.91       10.10      5.54 o 
  -6  -4   4        3.92       -4.29      4.29 o 
  -5  -4   4      102.66      106.59     12.24 o 
  -4  -4   4       62.29       81.17      7.82 o 
  -3  -4   4        7.05        4.45      4.33 o 
  -2  -4   4       20.25       16.95      3.77 o 
  -1  -4   4      183.41      167.65     12.88 o 
   0  -4   4        2.15        7.01      3.13 o 
   1  -4   4       33.40       20.15      8.17 o 
   2  -4   4      258.33      257.11     12.75 o 
   3  -4   4      223.58      215.97     15.25 o 
   4  -4   4       50.31       55.42      7.13 o 
   5  -4   4       58.69       61.26      7.24 o 
   6  -4   4      203.31      189.90     12.98 o 
   7  -4   4        6.55       19.20      6.68 o 
   8  -4   4        0.61       -1.03      5.36 o 
   9  -4   4       21.26       18.91     11.81 o 
  -8  -3   4       17.75       10.58      5.93 o 
  -7  -3   4        0.21        0.17      4.44 o 
  -6  -3   4        0.60       -3.91      3.91 o 
  -5  -3   4      119.55      132.86     11.35 o 
  -4  -3   4       89.64       83.30     11.69 o 
  -3  -3   4        6.03        9.81      2.74 o 
  -2  -3   4      417.96      437.96     15.96 o 
  -1  -3   4      168.82      139.60      6.35 o 
   0  -3   4       62.11       57.52      6.58 o 
   1  -3   4       80.19       89.34      9.40 o 
   2  -3   4      901.95      906.84     26.91 o 
   3  -3   4       30.06       27.04      3.73 o 
   4  -3   4       76.40       77.21      7.34 o 
   5  -3   4      194.53      194.03      8.85 o 
   6  -3   4      138.64      127.86      8.69 o 
   7  -3   4        2.01        5.84      6.64 o 
   8  -3   4       48.02       46.70      6.64 o 
   9  -3   4        5.36        2.72      6.61 o 
  10  -3   4        8.01       -7.61      7.61 o 
  -8  -2   4       19.94        5.97     14.18 o 
  -7  -2   4       19.70       23.09     18.59 o 
  -6  -2   4      115.85      115.00     10.73 o 
  -5  -2   4        5.16        2.11      2.87 o 
  -4  -2   4      259.40      298.61     16.47 o 
  -3  -2   4        0.12        1.34      2.41 o 
  -2  -2   4     1368.88     1385.87     50.03 o 
  -1  -2   4      122.88      130.45     10.41 o 
   0  -2   4      549.45      567.99     16.30 o 
   1  -2   4      381.63      354.82     10.33 o 
   2  -2   4     1090.51     1098.58     23.51 o 
   3  -2   4      306.52      270.74     11.72 o 
   4  -2   4       99.98       97.69      6.97 o 
   5  -2   4       19.82       20.99      3.02 o 
   6  -2   4      346.95      340.26     14.87 o 
   7  -2   4        2.71        2.15      5.06 o 
   8  -2   4       37.81       40.55      8.12 o 
   9  -2   4       23.57       24.35      6.94 o 
  10  -2   4        2.54        7.81     13.94 o 
  -8  -1   4       36.80       21.40      9.67 o 
  -7  -1   4        9.63       11.16      7.59 o 
  -6  -1   4      252.56      295.98     24.48 o 
  -5  -1   4       15.82       19.24      6.49 o 
  -4  -1   4      486.84      540.12     27.85 o 
  -3  -1   4      203.60      234.20     14.11 o 
  -2  -1   4      225.35      197.07      6.86 o 
  -1  -1   4     3799.02     3856.16    116.51 o 
   0  -1   4        6.47        8.20      2.94 o 
   1  -1   4      190.42      177.28      6.54 o 
   2  -1   4     1615.21     1635.99     34.55 o 
   3  -1   4       55.29       39.37      5.01 o 
   4  -1   4       92.17       92.86      7.54 o 
   5  -1   4      347.77      383.51     14.72 o 
   6  -1   4      336.07      309.10     14.68 o 
   7  -1   4       18.33       15.99      4.37 o 
   8  -1   4       58.89       85.48      8.28 o 
   9  -1   4      105.02      126.42     19.45 o 
  10  -1   4        0.74        8.82     21.09 o 
  -9   0   4        1.01       12.12     14.23 o 
  -8   0   4       49.49       46.10     11.16 o 
  -7   0   4       14.68       21.24      5.31 o 
  -6   0   4       33.77       35.39      9.71 o 
  -5   0   4      520.75      600.45     31.41 o 
  -4   0   4       42.45       44.25      6.60 o 
  -3   0   4      183.27      204.51     11.20 o 
  -2   0   4      698.02      610.29     25.13 o 
  -1   0   4     2140.24     2212.15     46.61 o 
   0   0   4      302.59      316.75     10.19 o 
   1   0   4      317.82      288.38      9.24 o 
   2   0   4     3767.70     3780.87    123.32 o 
   3   0   4        5.99        8.20      1.24 o 
   4   0   4       25.89       25.15      2.21 o 
   5   0   4     2938.90     2953.29    117.55 o 
   6   0   4        2.73        5.24      2.41 o 
   7   0   4      134.06      117.11     12.31 o 
   8   0   4      200.41      213.32     17.76 o 
   9   0   4       50.54       27.21     19.89 o 
  10   0   4        6.24       14.68      7.78 o 
  -9   1   4       12.13       21.56     36.74 o 
  -8   1   4        6.79        3.50      4.02 o 
  -7   1   4        0.17       -0.15      3.88 o 
  -6   1   4        9.13       13.16      4.14 o 
  -5   1   4      918.17     1034.87     60.85 o 
  -4   1   4       87.36       86.15      5.89 o 
  -3   1   4        5.10        4.31      3.04 o 
  -2   1   4      795.24      775.21     21.94 o 
  -1   1   4      195.75      208.49      6.61 o 
   0   1   4       24.07       20.48      2.13 o 
   1   1   4     4645.97     4349.96    142.00 o 
   2   1   4      522.39      509.85     13.48 o 
   3   1   4     1158.97     1182.97     31.18 o 
   4   1   4     1648.72     1732.88     39.47 o 
   5   1   4      885.06      930.63     27.36 o 
   6   1   4      130.28      126.23      9.44 o 
   7   1   4        2.71        4.19      5.07 o 
   8   1   4       93.60      115.64      9.82 o 
   9   1   4       53.70       44.56     10.48 o 
  10   1   4        7.24       12.07      6.51 o 
  11   1   4       14.44       19.14      9.58 o 
  -9   2   4       32.60       54.36     40.99 o 
  -8   2   4        1.31        0.73      2.55 o 
  -7   2   4        8.34        4.74      2.60 o 
  -6   2   4       48.62       58.81      8.01 o 
  -5   2   4      304.06      306.83     13.44 o 
  -4   2   4       73.92       73.66      6.80 o 
  -3   2   4      374.45      348.09     14.91 o 
  -2   2   4      695.65      689.81     19.65 o 
  -1   2   4      140.39      119.81      5.35 o 
   0   2   4        1.49        2.79      1.18 o 
   1   2   4     4144.83     4135.81    134.35 o 
   2   2   4      160.46      133.04      4.50 o 
   3   2   4      898.89      992.76     25.48 o 
   4   2   4      995.60     1025.30     22.37 o 
   5   2   4      278.60      272.54     11.66 o 
   6   2   4      468.50      473.16     20.56 o 
   7   2   4      519.35      520.20     26.49 o 
   8   2   4        4.67       10.27      7.91 o 
   9   2   4      138.98      137.32     22.52 o 
  10   2   4        0.50        3.27      4.60 o 
  11   2   4        2.91       -2.81      8.91 o 
  -8   3   4       10.98        7.73      6.12 o 
  -7   3   4        2.00        1.12      3.57 o 
  -6   3   4       91.87       88.84      6.92 o 
  -5   3   4      191.08      178.46     10.93 o 
  -4   3   4       34.24       24.34      8.86 o 
  -3   3   4      257.67      235.39     10.48 o 
  -2   3   4     1867.51     1978.43     42.29 o 
  -1   3   4      186.96      175.77      6.04 o 
   0   3   4        4.16        6.89      1.05 o 
   1   3   4      412.90      387.77     11.17 o 
   2   3   4     2759.98     2833.13     93.61 o 
   3   3   4      320.25      350.17     10.58 o 
   4   3   4       18.32       12.00      1.80 o 
   5   3   4      376.84      332.44     17.20 o 
   6   3   4       38.56       42.48      5.69 o 
   7   3   4       87.75       81.20      8.64 o 
   8   3   4      145.08      170.38     13.84 o 
   9   3   4       11.19        2.84      3.70 o 
  10   3   4        0.41       -8.22      8.22 o 
  11   3   4        7.52       12.82      8.25 o 
  -8   4   4        7.28        1.26      7.86 o 
  -7   4   4       10.79        2.44      5.22 o 
  -6   4   4      172.34      150.86     11.41 o 
  -5   4   4       20.25       22.26      5.32 o 
  -4   4   4       25.45       17.95      2.72 o 
  -3   4   4      238.14      250.71     12.46 o 
  -2   4   4     2214.30     2277.86     65.80 o 
  -1   4   4      258.17      254.32      7.59 o 
   0   4   4       63.49       58.00      4.31 o 
   1   4   4     1542.07     1502.28     47.44 o 
   2   4   4      473.27      475.17     13.57 o 
   3   4   4       14.98       10.09      2.14 o 
   4   4   4      122.76      105.09      9.41 o 
   5   4   4      525.73      532.52     16.34 o 
   6   4   4      118.91      122.20      9.37 o 
   7   4   4        2.09       -0.22      1.51 o 
   8   4   4      252.60      273.24     22.75 o 
   9   4   4        0.97        2.58      4.78 o 
  10   4   4        1.25       -5.42      7.47 o 
  -8   5   4        5.78        4.30      5.15 o 
  -7   5   4        2.96        9.11      5.77 o 
  -6   5   4      189.98      182.80     16.74 o 
  -5   5   4        2.00        2.10      4.06 o 
  -4   5   4      108.74       91.71      7.85 o 
  -3   5   4      665.56      739.82     28.55 o 
  -2   5   4      145.75      126.12      8.28 o 
  -1   5   4      142.96      138.70      6.32 o 
   0   5   4      590.30      635.10     18.30 o 
   1   5   4      520.82      537.72     15.51 o 
   2   5   4      419.89      407.47     11.70 o 
   3   5   4       34.90       34.63      4.75 o 
   4   5   4     1033.08     1094.51     38.72 o 
   5   5   4      309.95      313.84     15.58 o 
   6   5   4      127.55      118.33      9.11 o 
   7   5   4       61.57       52.75      6.16 o 
   8   5   4       91.26       74.85      8.08 o 
   9   5   4       29.35       20.51      6.25 o 
  10   5   4        1.31       -3.72      3.72 o 
  -8   6   4       12.85        9.36      4.01 o 
  -7   6   4       24.10       27.99      6.47 o 
  -6   6   4       26.95       42.71      6.32 o 
  -5   6   4       83.45       71.26      6.86 o 
  -4   6   4       31.22       39.97      4.97 o 
  -3   6   4      121.07      126.24      9.06 o 
  -2   6   4       19.60       21.06      4.66 o 
  -1   6   4      279.90      265.41     11.39 o 
   0   6   4      654.68      698.59     21.31 o 
   1   6   4      189.53      184.34     10.00 o 
   2   6   4      410.56      383.14     22.22 o 
   3   6   4       60.47       68.50      9.60 o 
   4   6   4      291.78      297.22     19.91 o 
   5   6   4      238.06      262.27     13.67 o 
   6   6   4       36.17       31.33      4.36 o 
   7   6   4        8.21        7.04      2.65 o 
   8   6   4       55.43       46.90      6.88 o 
   9   6   4        6.57        2.94      3.27 o 
  10   6   4        4.71        1.20      3.89 o 
  -7   7   4        8.29       12.06      4.58 o 
  -6   7   4        0.46        8.95      6.28 o 
  -5   7   4      117.31      114.79     11.61 o 
  -4   7   4      123.83      137.89      9.73 o 
  -3   7   4        8.61       -2.91      3.48 o 
  -2   7   4      197.89      182.53      9.94 o 
  -1   7   4       36.95       46.67      6.09 o 
   0   7   4       20.30       22.80      4.61 o 
   1   7   4      653.10      713.61     24.61 o 
   2   7   4        9.59        7.62      3.41 o 
   3   7   4       11.55        4.92      6.16 o 
   4   7   4      207.50      246.42     14.34 o 
   5   7   4      118.65      102.00     10.82 o 
   6   7   4       32.19       21.39      9.37 o 
   7   7   4       15.19       12.46      3.88 o 
   8   7   4        3.81        0.34      1.82 o 
   9   7   4        4.42       -3.72      8.98 o 
  10   7   4        0.03        6.07      7.44 o 
  -7   8   4        0.48       -0.13      3.79 o 
  -6   8   4       15.85       27.13      8.62 o 
  -5   8   4       10.72        7.68      7.09 o 
  -4   8   4        4.87       14.11      4.58 o 
  -3   8   4       34.12       45.89      7.97 o 
  -2   8   4       44.28       43.55      5.81 o 
  -1   8   4        0.01        2.24      2.46 o 
   0   8   4        9.62       17.49      4.18 o 
   1   8   4      138.22      145.37     12.21 o 
   2   8   4        2.92        1.99      3.94 o 
   3   8   4        8.19       19.29      5.81 o 
   4   8   4      140.49      147.80     12.32 o 
   5   8   4        5.00        0.12      3.14 o 
   6   8   4        8.68        3.49      4.17 o 
   7   8   4       67.67       62.24     10.42 o 
   8   8   4        0.72        3.23      3.27 o 
   9   8   4        9.53        4.90      5.53 o 
  -6   9   4        6.14       16.74      5.26 o 
  -5   9   4        0.13        8.83      6.26 o 
  -4   9   4        0.52       14.41      4.57 o 
  -3   9   4       52.13       58.57      8.86 o 
  -2   9   4       43.94       26.20      7.09 o 
  -1   9   4        9.71        1.14      3.94 o 
   0   9   4       98.33      104.09      7.77 o 
   1   9   4        2.94        2.43      3.02 o 
   2   9   4       23.96       19.09      4.69 o 
   3   9   4       38.22       73.63      8.62 o 
   4   9   4        3.39        8.59     15.38 o 
   5   9   4       37.07       42.69     11.31 o 
   6   9   4        0.02        5.84      5.24 o 
   7   9   4        4.51        4.80      3.07 o 
   8   9   4        3.47        2.64      5.89 o 
  -5  10   4        0.02       16.94      6.28 o 
  -4  10   4        1.72        5.62      8.00 o 
  -3  10   4        7.11        4.99      6.44 o 
  -2  10   4       23.95       19.53      5.13 o 
  -1  10   4       37.10       35.86      7.42 o 
   0  10   4        4.14        5.39      4.74 o 
   1  10   4       32.24       35.59      7.80 o 
   2  10   4        0.63        0.42      3.90 o 
   3  10   4       20.32       26.13      8.05 o 
   4  10   4        3.98       12.34      4.61 o 
   5  10   4       22.21       36.03      7.13 o 
   6  10   4        0.02       -7.09      7.09 o 
   7  10   4        0.13       -3.14      3.39 o 
   8  10   4       16.58       19.05      7.21 o 
  -4  11   4        0.68        1.95      7.99 o 
  -3  11   4        4.73        6.73      4.79 o 
  -2  11   4        0.25       -4.38      4.38 o 
  -1  11   4        0.12        0.25      5.88 o 
   0  11   4        3.75        2.48      7.09 o 
   1  11   4        7.30       17.99      7.41 o 
   2  11   4        5.63        4.45      4.03 o 
   3  11   4        0.07       -2.07      3.68 o 
   4  11   4       20.67       14.22     11.38 o 
   5  11   4        1.48       -0.62      5.03 o 
   6  11   4        0.07       -6.81      8.32 o 
   7  11   4        3.05       -2.71      5.87 o 
  -2  12   4        3.30        7.74      4.01 o 
  -1  12   4        3.16        6.84      4.45 o 
   0  12   4        5.71        0.25      2.92 o 
   1  12   4        0.18       -0.66      6.21 o 
   2  12   4        6.18       13.37      6.10 o 
   3  12   4        3.27       16.76      7.22 o 
   4  12   4        0.84       -3.58      6.08 o 
   5  12   4        0.02        4.26     10.77 o 
  -1  -9   5        6.07       16.55      5.54 o 
   0  -9   5        0.36        1.71      5.65 o 
   1  -9   5        1.06       -2.80      4.19 o 
   2  -9   5        2.64        5.21      4.96 o 
   3  -9   5        0.11       15.90      7.51 o 
  -3  -8   5        0.02       -2.13      4.57 o 
  -2  -8   5        5.17        1.61      4.02 o 
  -1  -8   5        0.86        5.60      3.97 o 
   0  -8   5        0.15        0.82      4.27 o 
   1  -8   5       19.48       24.38      6.65 o 
   2  -8   5        0.07       -4.91      4.91 o 
   3  -8   5        6.50       20.62      6.70 o 
   4  -8   5        9.49       14.64      5.45 o 
   5  -8   5        0.55        0.76      5.37 o 
  -4  -7   5        1.00       -3.03      3.89 o 
  -3  -7   5       15.80        7.04      3.67 o 
  -2  -7   5        4.39        5.50      8.42 o 
  -1  -7   5        6.11       21.73      4.45 o 
   0  -7   5        7.26       14.10      4.88 o 
   1  -7   5        5.22       -0.64      4.25 o 
   2  -7   5        0.45       -2.40      3.40 o 
   3  -7   5       12.26        9.48      7.69 o 
   4  -7   5       21.66       19.84      7.62 o 
   5  -7   5        0.36       -5.81      9.88 o 
   6  -7   5       17.74        5.29      8.24 o 
  -5  -6   5       12.33       20.54      6.83 o 
  -4  -6   5        1.27        0.78      4.93 o 
  -3  -6   5       24.44       28.61      4.52 o 
  -2  -6   5       30.30       17.36      6.80 o 
  -1  -6   5        2.96        8.83      5.72 o 
   0  -6   5       31.28       25.24      6.34 o 
   1  -6   5        1.62        2.02      5.92 o 
   2  -6   5      143.14      141.47     10.73 o 
   3  -6   5       18.43       21.89      5.67 o 
   4  -6   5        2.36        2.77      4.45 o 
   5  -6   5       36.79       39.78      6.27 o 
   6  -6   5        7.93        7.68      4.80 o 
   7  -6   5       15.12       16.03      6.94 o 
  -6  -5   5        3.82       12.50     11.89 o 
  -5  -5   5        7.49       18.03      5.40 o 
  -4  -5   5        7.41        3.70      5.88 o 
  -3  -5   5        0.71        4.38      2.36 o 
  -2  -5   5      122.68      125.79      8.99 o 
  -1  -5   5       32.86       33.70      5.70 o 
   0  -5   5        3.92        1.70      1.99 o 
   1  -5   5      170.09      161.01      9.44 o 
   2  -5   5       14.01       14.82      4.78 o 
   3  -5   5       59.60       61.18      7.34 o 
   4  -5   5       32.76       35.87      6.57 o 
   5  -5   5       91.78      101.99      8.04 o 
   6  -5   5        0.11        3.96      2.67 o 
   7  -5   5       11.37       10.69      5.99 o 
   8  -5   5       14.70       17.14      6.12 o 
  -7  -4   5        0.74       -8.11      8.11 o 
  -6  -4   5       78.76       61.50     15.21 o 
  -5  -4   5       10.27        6.36      4.94 o 
  -4  -4   5       30.27       28.60      9.14 o 
  -3  -4   5       46.87       64.92      8.58 o 
  -2  -4   5       99.75      122.97     11.38 o 
  -1  -4   5        4.27        3.03      2.89 o 
   0  -4   5        2.71        4.41      2.55 o 
   1  -4   5      370.70      377.68     16.48 o 
   2  -4   5       16.27       12.99      3.29 o 
   3  -4   5        5.24        6.96      4.25 o 
   4  -4   5      114.71      118.00      9.29 o 
   5  -4   5       18.16       16.81      4.17 o 
   6  -4   5        1.40        8.75      5.96 o 
   7  -4   5       12.88        9.31      4.77 o 
   8  -4   5        8.38       18.49      6.98 o 
   9  -4   5        7.75       10.77     20.81 o 
  -7  -3   5        4.57        2.27      6.44 o 
  -6  -3   5       66.77       44.85     12.64 o 
  -5  -3   5        0.30       15.80      5.87 o 
  -4  -3   5        0.43       10.01      3.82 o 
  -3  -3   5      227.50      230.28     15.49 o 
  -2  -3   5       16.14       17.61      4.69 o 
  -1  -3   5      364.86      386.33     16.45 o 
   0  -3   5      991.17     1018.65     35.32 o 
   1  -3   5      306.39      302.71     14.79 o 
   2  -3   5      400.78      385.30     13.71 o 
   3  -3   5       99.08      103.84      8.19 o 
   4  -3   5       61.15       69.61      7.72 o 
   5  -3   5      189.78      173.99      9.85 o 
   6  -3   5       30.47       40.29      6.76 o 
   7  -3   5       15.49        4.37      4.12 o 
   8  -3   5       77.26       59.50     13.73 o 
   9  -3   5        2.88       -6.69      6.69 o 
  -8  -2   5        0.14       -3.42      3.42 o 
  -7  -2   5       14.34       25.43      8.28 o 
  -6  -2   5        4.23       -1.22      7.48 o 
  -5  -2   5      130.36      141.93     15.23 o 
  -4  -2   5      154.52      177.12     12.41 o 
  -3  -2   5      162.37      152.98     11.43 o 
  -2  -2   5      266.83      287.64     12.38 o 
  -1  -2   5        1.17        0.89      1.20 o 
   0  -2   5      493.92      473.42     14.33 o 
   1  -2   5      726.39      730.42     21.65 o 
   2  -2   5        2.22        2.84      1.88 o 
   3  -2   5        1.53       -2.87      2.87 o 
   4  -2   5      581.40      611.91     21.30 o 
   5  -2   5      260.98      234.39     13.09 o 
   6  -2   5       65.89       73.85      8.68 o 
   7  -2   5       17.12       22.89      5.78 o 
   8  -2   5      184.48      168.56     30.32 o 
   9  -2   5        1.00        2.01      6.45 o 
  10  -2   5        2.28       11.97     13.59 o 
  -8  -1   5        3.29        3.71      4.61 o 
  -7  -1   5        3.67        3.72      7.33 o 
  -6  -1   5       34.34       29.35     19.76 o 
  -5  -1   5      119.63      128.96     10.92 o 
  -4  -1   5      234.59      248.61     16.88 o 
  -3  -1   5      409.12      454.43     29.87 o 
  -2  -1   5      487.49      518.71     18.21 o 
  -1  -1   5      153.19      145.55      6.53 o 
   0  -1   5       83.04       76.94      5.64 o 
   1  -1   5      841.67      804.89     27.51 o 
   2  -1   5       46.68       55.86      4.67 o 
   3  -1   5       18.07       18.77      2.87 o 
   4  -1   5     2253.62     2279.37     73.85 o 
   5  -1   5       13.99       23.29      3.77 o 
   6  -1   5       57.46       47.66      6.07 o 
   7  -1   5      545.09      515.68     46.94 o 
   8  -1   5       14.89       12.68      4.72 o 
   9  -1   5        3.35        8.90      5.34 o 
  10  -1   5        1.92        4.26      8.46 o 
  -8   0   5        0.12       -0.42      4.34 o 
  -7   0   5       30.86       33.72     11.96 o 
  -6   0   5       37.93       42.31      8.72 o 
  -5   0   5       14.42       20.47      5.05 o 
  -4   0   5       51.40       58.92      6.43 o 
  -3   0   5      743.93      782.42     33.37 o 
  -2   0   5       40.18       48.83      5.56 o 
  -1   0   5       49.92       54.97      4.16 o 
   0   0   5     1353.69     1245.83     26.73 o 
   1   0   5      117.81      104.18      7.66 o 
   2   0   5      165.44      199.06      6.99 o 
   3   0   5     1607.42     1661.39     34.55 o 
   4   0   5      542.67      556.51     16.63 o 
   5   0   5      332.30      324.41     15.84 o 
   6   0   5        1.67        1.07      2.72 o 
   7   0   5      654.35      678.68     39.94 o 
   8   0   5        1.41        5.42      7.63 o 
   9   0   5        3.31       -3.39     10.72 o 
  10   0   5       23.65       20.84      8.67 o 
  -8   1   5        0.82       -5.38      5.38 o 
  -7   1   5       87.05      101.82     21.90 o 
  -6   1   5       77.59       77.95      8.94 o 
  -5   1   5        0.14       -4.16      4.39 o 
  -4   1   5       16.23        9.78      4.56 o 
  -3   1   5      308.71      309.05     16.47 o 
  -2   1   5      406.67      478.15     14.18 o 
  -1   1   5      710.28      689.42     19.46 o 
   0   1   5      384.92      366.63     10.51 o 
   1   1   5      485.06      490.08     13.77 o 
   2   1   5      599.07      681.86     20.89 o 
   3   1   5     3358.17     3512.81     73.33 o 
   4   1   5       34.74       21.20      1.98 o 
   5   1   5      418.60      378.92     31.28 o 
   6   1   5      226.08      255.31     13.36 o 
   7   1   5      139.16      144.90     11.50 o 
   8   1   5       76.25       89.51      8.73 o 
   9   1   5        8.22        8.74      5.82 o 
  10   1   5       19.38       14.71     12.23 o 
  11   1   5       10.59       -2.18     13.35 o 
  -8   2   5        5.50       -3.14      4.05 o 
  -7   2   5       55.95       51.61     10.80 o 
  -6   2   5      197.67      200.00     22.48 o 
  -5   2   5      100.19       93.02      8.27 o 
  -4   2   5       37.26       36.50      6.54 o 
  -3   2   5      449.53      500.88     17.61 o 
  -2   2   5      378.03      376.07     15.98 o 
  -1   2   5      175.06      123.50      9.39 o 
   0   2   5     1749.50     1750.15     36.36 o 
   1   2   5     3216.31     3267.32     95.20 o 
   2   2   5       69.26       56.64      4.58 o 
   3   2   5      225.59      222.38      6.57 o 
   4   2   5      630.16      587.96     16.86 o 
   5   2   5        0.98       -0.93      2.00 o 
   6   2   5       46.53       47.77      6.18 o 
   7   2   5      108.58       97.80     10.50 o 
   8   2   5      109.71      101.31     16.93 o 
   9   2   5        3.46        9.77      7.07 o 
  10   2   5       53.05       52.93     13.07 o 
  11   2   5        2.89       -2.15      6.55 o 
  -8   3   5        4.09       14.56      7.14 o 
  -7   3   5       36.85       23.16      6.01 o 
  -6   3   5       62.52       55.65      6.46 o 
  -5   3   5       40.96       29.98      6.33 o 
  -4   3   5      143.73      152.22      9.39 o 
  -3   3   5      915.56      948.68     32.84 o 
  -2   3   5        4.20        4.98      2.81 o 
  -1   3   5        2.78        4.71      2.04 o 
   0   3   5     3361.85     3446.43     73.26 o 
   1   3   5      485.21      481.02     13.71 o 
   2   3   5        5.90       10.47      1.41 o 
   3   3   5      643.86      602.05     16.98 o 
   4   3   5      756.83      828.77     23.10 o 
   5   3   5       78.71       88.29      7.38 o 
   6   3   5      323.42      360.33     21.24 o 
   7   3   5       70.95       73.24     10.49 o 
   8   3   5      100.86      100.58      9.91 o 
   9   3   5        0.31       10.25      5.39 o 
  10   3   5       39.65       36.63      9.52 o 
  11   3   5        0.70        6.07      6.96 o 
  -8   4   5        1.07       -4.12      4.12 o 
  -7   4   5       28.32       34.09      5.67 o 
  -6   4   5        1.76       -1.28      2.24 o 
  -5   4   5       62.19       42.42      7.25 o 
  -4   4   5      898.68      987.66     41.31 o 
  -3   4   5       58.72       63.59      6.54 o 
  -2   4   5       36.31       32.97      3.80 o 
  -1   4   5      130.09      113.74      5.33 o 
   0   4   5     1168.74     1179.26     24.78 o 
   1   4   5       53.90       49.82      3.78 o 
   2   4   5      130.56      129.13      9.76 o 
   3   4   5     1032.76     1013.86     22.61 o 
   4   4   5      790.11      842.94     25.07 o 
   5   4   5       62.82       70.66      7.19 o 
   6   4   5      586.79      590.73     25.05 o 
   7   4   5       35.71       39.50      6.46 o 
   8   4   5      166.37      162.86     19.74 o 
   9   4   5       17.98       10.38      6.62 o 
  10   4   5        3.77       -4.12      6.62 o 
  11   4   5       18.78       13.83     10.97 o 
  -8   5   5       12.86        6.23      8.63 o 
  -7   5   5        5.88        6.41      4.21 o 
  -6   5   5        9.42       11.52      4.36 o 
  -5   5   5       22.57       13.78      4.51 o 
  -4   5   5      353.20      374.58     20.66 o 
  -3   5   5       64.80       59.84      7.87 o 
  -2   5   5       48.17       38.73      7.49 o 
  -1   5   5      613.23      638.71     19.55 o 
   0   5   5       23.14       15.74      2.07 o 
   1   5   5      382.78      370.38     10.85 o 
   2   5   5     1274.25     1297.69     28.78 o 
   3   5   5       21.60       18.95      3.85 o 
   4   5   5     1081.20     1094.71     34.07 o 
   5   5   5       74.45       61.12      8.25 o 
   6   5   5       58.60       49.84      6.41 o 
   7   5   5      341.86      332.59     22.28 o 
   8   5   5       12.88        3.97      4.98 o 
   9   5   5        7.60        1.36      7.99 o 
  10   5   5       11.77       23.46      7.57 o 
  -7   6   5        5.19       -4.00     10.63 o 
  -6   6   5       26.62       25.18      8.71 o 
  -5   6   5       29.30       32.95      6.77 o 
  -4   6   5       12.84       16.11      4.49 o 
  -3   6   5      306.11      306.66     13.48 o 
  -2   6   5       29.66       25.04      4.15 o 
  -1   6   5      270.76      276.16     14.56 o 
   0   6   5      159.67      144.96      7.34 o 
   1   6   5      103.96       87.81      6.15 o 
   2   6   5        4.33        6.27      1.28 o 
   3   6   5      420.04      450.72     19.30 o 
   4   6   5      118.00      104.73     11.29 o 
   5   6   5       44.10       44.09      7.18 o 
   6   6   5        6.12        5.11      1.98 o 
   7   6   5      282.55      275.32     20.35 o 
   8   6   5       67.80       50.74      5.97 o 
   9   6   5        0.15       -3.68      4.84 o 
  10   6   5       16.89       13.57      4.61 o 
  -7   7   5       26.91       21.46      8.70 o 
  -6   7   5        1.02        1.30      4.21 o 
  -5   7   5       32.35       39.03      6.49 o 
  -4   7   5        5.35        7.10      4.97 o 
  -3   7   5       73.42       89.03      9.22 o 
  -2   7   5        0.03        5.17      1.83 o 
  -1   7   5      176.65      178.73     13.73 o 
   0   7   5      409.14      416.04     17.41 o 
   1   7   5        0.69        1.86      1.45 o 
   2   7   5        1.43        3.33      1.51 o 
   3   7   5      596.68      652.38     32.96 o 
   4   7   5       35.02       20.26     12.07 o 
   5   7   5       42.64       49.81      6.39 o 
   6   7   5      103.70      101.75      8.61 o 
   7   7   5       13.24       16.57      5.91 o 
   8   7   5       19.91       12.98      4.11 o 
   9   7   5       19.32       22.52     10.79 o 
  10   7   5        1.99        8.16      8.40 o 
  -6   8   5        0.47       -6.29      6.29 o 
  -5   8   5       27.52       26.74      5.87 o 
  -4   8   5       10.35       11.97      3.96 o 
  -3   8   5       36.14       19.64      6.42 o 
  -2   8   5        0.63       -0.53      3.61 o 
  -1   8   5      135.90      142.74      8.32 o 
   0   8   5       54.16       49.71      4.52 o 
   1   8   5       24.30       20.34      4.96 o 
   2   8   5       56.95       72.01      6.11 o 
   3   8   5       71.80       68.25      7.31 o 
   4   8   5        9.13       -1.81      3.20 o 
   5   8   5        2.89       -1.98      4.03 o 
   6   8   5       64.81       77.01      7.38 o 
   7   8   5        1.52        1.45      6.44 o 
   8   8   5       16.40        8.45      3.93 o 
   9   8   5       15.15        8.97     19.89 o 
  -6   9   5        0.39       -6.25      6.25 o 
  -5   9   5       13.45       19.80      5.34 o 
  -4   9   5       13.75       12.12      5.00 o 
  -3   9   5        4.96        0.94      4.19 o 
  -2   9   5       25.14       28.61      6.64 o 
  -1   9   5        0.54        2.55      3.43 o 
   0   9   5      147.93      121.85      8.43 o 
   1   9   5        7.85       11.05      6.63 o 
   2   9   5       33.10       38.52      6.88 o 
   3   9   5       37.02       46.16     10.59 o 
   4   9   5       57.64       48.84     10.52 o 
   5   9   5       33.10       53.22     10.09 o 
   6   9   5        7.30       22.97      5.63 o 
   7   9   5        3.99       10.57      6.90 o 
   8   9   5        0.99        1.27      8.27 o 
   9   9   5        0.33       -5.66     23.81 o 
  -5  10   5        3.76       11.24      4.59 o 
  -4  10   5       31.31       35.02      9.40 o 
  -3  10   5        4.53        6.28      5.07 o 
  -2  10   5        1.84        6.92      4.50 o 
  -1  10   5        4.18        2.98      4.38 o 
   0  10   5       13.08        9.81      4.62 o 
   1  10   5       12.29        8.75      3.85 o 
   2  10   5       16.78       20.38      5.72 o 
   3  10   5       17.49       27.05      8.54 o 
   4  10   5        3.05        9.95      9.45 o 
   5  10   5        1.14        2.71      6.25 o 
   6  10   5       37.07       45.93      9.20 o 
   7  10   5        0.18       -1.05      3.79 o 
   8  10   5        0.18       -3.76      3.76 o 
  -4  11   5       15.53       25.36      8.10 o 
  -3  11   5        3.00        8.10      4.65 o 
  -2  11   5        2.62       10.76      4.84 o 
  -1  11   5       23.57       17.98      6.99 o 
   0  11   5        8.57       18.78      7.01 o 
   1  11   5       14.87        7.85      3.33 o 
   2  11   5       16.48       20.54      5.90 o 
   3  11   5        0.10      -12.67     12.67 o 
   4  11   5        1.28       -4.61      5.41 o 
   5  11   5        5.62        8.49      5.14 o 
   6  11   5        0.15       -2.92      6.21 o 
   7  11   5        0.83        6.89      5.91 o 
  -2  12   5        1.87        6.17      6.40 o 
  -1  12   5        4.43        0.15      5.46 o 
   0  12   5        0.93       -0.60      4.33 o 
   1  12   5        0.04        3.46      5.69 o 
   2  12   5        3.21       -3.16      6.42 o 
   3  12   5        0.06       -6.82      6.82 o 
   4  12   5        0.41       -2.49      6.92 o 
   5  12   5        0.29       -9.13     10.51 o 
   1  13   5        2.27       15.12      9.18 o 
   2  13   5        0.59        5.46      8.40 o 
  -1  -8   6        1.72        7.15      6.07 o 
   0  -8   6        1.64        9.54      7.85 o 
   1  -8   6        0.14        9.31      5.27 o 
   2  -8   6        0.65       -1.47      4.26 o 
   3  -8   6        5.86        7.09      7.75 o 
   4  -8   6        0.46        5.49      5.96 o 
  -3  -7   6        0.06       -2.54      5.88 o 
  -2  -7   6        1.39       -0.39      5.26 o 
  -1  -7   6        0.46        3.89      6.11 o 
   0  -7   6        1.01        3.55      4.91 o 
   1  -7   6       31.52       39.59      7.53 o 
   2  -7   6       13.83        7.34      5.58 o 
   3  -7   6        0.11       -0.24      5.13 o 
   4  -7   6        9.00       13.99      5.55 o 
   5  -7   6        2.10        3.88      4.17 o 
   6  -7   6        3.26        3.60      7.07 o 
  -4  -6   6        0.49       -5.84      5.84 o 
  -3  -6   6       17.22       33.05      7.58 o 
  -2  -6   6        3.67        8.84      4.40 o 
  -1  -6   6        3.27        7.52      4.68 o 
   0  -6   6       58.35       56.82     12.83 o 
   1  -6   6        7.16        1.28      3.92 o 
   2  -6   6       11.19       11.32      4.06 o 
   3  -6   6       16.44       29.30      6.16 o 
   4  -6   6       20.03       16.69      5.42 o 
   5  -6   6        3.22        6.17      5.41 o 
   6  -6   6        0.09        7.03      5.16 o 
   7  -6   6        6.21        3.79      6.21 o 
  -5  -5   6        1.71        0.30      4.14 o 
  -4  -5   6       17.86       11.78     10.24 o 
  -3  -5   6        7.19        9.38      5.56 o 
  -2  -5   6        2.48        2.57      3.56 o 
  -1  -5   6        4.31        2.43      3.87 o 
   0  -5   6       75.86       86.45      6.79 o 
   1  -5   6        6.63       10.25      3.69 o 
   2  -5   6        0.52       -4.02      4.79 o 
   3  -5   6      100.04       98.40      7.82 o 
   4  -5   6        1.78        2.47      4.09 o 
   5  -5   6        0.44       -4.26      4.26 o 
   6  -5   6       10.60       17.73      4.99 o 
   7  -5   6        7.42        2.21      3.98 o 
   8  -5   6        3.91       -2.55      8.40 o 
  -6  -4   6        0.12       -5.68      5.68 o 
  -5  -4   6        5.69        2.93      5.93 o 
  -4  -4   6       91.54       97.93     15.07 o 
  -3  -4   6       15.47        6.82      3.49 o 
  -2  -4   6       14.85       16.06      4.33 o 
  -1  -4   6      219.50      231.66     15.53 o 
   0  -4   6       29.38       32.64      5.88 o 
   1  -4   6       44.83       53.72      6.42 o 
   2  -4   6       32.87       38.84      5.45 o 
   3  -4   6       13.18       19.86      4.42 o 
   4  -4   6       86.11       82.65      7.50 o 
   5  -4   6        0.08       -3.30      3.30 o 
   6  -4   6        1.52       -0.34      8.16 o 
   7  -4   6       37.63       17.78      8.81 o 
   8  -4   6        0.74       -1.07      3.80 o 
   9  -4   6        8.91       33.18     24.58 o 
  -6  -3   6        6.16       -2.27      5.63 o 
  -5  -3   6       13.71       10.46      6.43 o 
  -4  -3   6       38.30       55.69      7.93 o 
  -3  -3   6       74.82      105.29      9.42 o 
  -2  -3   6       65.78       71.78      9.49 o 
  -1  -3   6      278.37      286.43     17.28 o 
   0  -3   6      132.27      141.54     10.31 o 
   1  -3   6        0.21       -2.62      2.62 o 
   2  -3   6        8.03        5.46      3.34 o 
   3  -3   6      310.77      315.98     13.55 o 
   4  -3   6      135.85      114.50     10.15 o 
   5  -3   6        3.98        9.82      5.63 o 
   6  -3   6       53.42       66.94      7.55 o 
   7  -3   6      151.14      141.28     18.90 o 
   8  -3   6        8.54        6.43      3.49 o 
   9  -3   6        0.34       -7.93      7.93 o 
  -7  -2   6       18.76       30.41     10.49 o 
  -6  -2   6        0.16       -3.39     10.19 o 
  -5  -2   6       25.54       26.26      8.00 o 
  -4  -2   6       66.45       77.92      7.79 o 
  -3  -2   6       24.12       36.63      7.64 o 
  -2  -2   6       26.32       18.35      4.32 o 
  -1  -2   6      103.97       89.98      7.14 o 
   0  -2   6      222.03      220.80     15.34 o 
   1  -2   6        1.22        3.28      2.76 o 
   2  -2   6       51.43       52.07      6.48 o 
   3  -2   6      610.72      617.35     25.64 o 
   4  -2   6       45.52       41.13      5.20 o 
   5  -2   6        0.66        4.76      4.08 o 
   6  -2   6      490.26      485.51     38.93 o 
   7  -2   6       19.53       23.65      6.28 o 
   8  -2   6        0.25        1.68      4.86 o 
   9  -2   6       19.80       39.37     10.53 o 
  10  -2   6       24.42        6.39      6.28 o 
  -7  -1   6       27.97       25.77      9.44 o 
  -6  -1   6        0.21        7.09      6.39 o 
  -5  -1   6       90.09       94.82     11.15 o 
  -4  -1   6       67.40       80.49      8.68 o 
  -3  -1   6       17.87       28.92      6.32 o 
  -2  -1   6       17.93       19.71      2.82 o 
  -1  -1   6      657.29      623.47     22.42 o 
   0  -1   6       27.11       37.63      4.65 o 
   1  -1   6      465.56      492.48     16.99 o 
   2  -1   6     1193.07     1192.66     40.36 o 
   3  -1   6      164.13      194.60      9.57 o 
   4  -1   6       75.22       47.46      7.64 o 
   5  -1   6       84.64      101.92      8.75 o 
   6  -1   6      275.90      265.41     14.73 o 
   7  -1   6        1.19       -0.01      3.01 o 
   8  -1   6        7.29        3.41      4.63 o 
   9  -1   6       41.26       45.92      9.68 o 
  10  -1   6       11.33       21.76     10.26 o 
  -7   0   6        6.73       -2.86      4.16 o 
  -6   0   6       11.47       22.00      7.61 o 
  -5   0   6      183.74      212.17     19.57 o 
  -4   0   6       18.09       26.48      6.33 o 
  -3   0   6       96.72      109.13     11.59 o 
  -2   0   6      123.13       99.73      8.62 o 
  -1   0   6      105.60       88.72      5.11 o 
   0   0   6      870.92      973.37     29.26 o 
   1   0   6       59.77       46.17      5.26 o 
   2   0   6     1597.87     1621.96     46.66 o 
   3   0   6      387.24      384.67     17.68 o 
   4   0   6      271.49      263.82     13.03 o 
   5   0   6      495.78      535.81     22.18 o 
   6   0   6       36.85       39.88      4.98 o 
   7   0   6       58.07       54.53      6.75 o 
   8   0   6        3.34       -0.62      5.01 o 
   9   0   6       26.76       30.41      7.62 o 
  10   0   6       26.56       59.25     20.41 o 
  -7   1   6       15.58       20.28      8.02 o 
  -6   1   6        1.67        4.22      5.84 o 
  -5   1   6       25.12       30.21      8.47 o 
  -4   1   6      243.84      275.32     21.77 o 
  -3   1   6      120.03      118.69     12.52 o 
  -2   1   6      459.72      444.71     17.10 o 
  -1   1   6      108.04       98.90      5.18 o 
   0   1   6     1890.79     2030.24     64.42 o 
   1   1   6      958.55      951.47     24.79 o 
   2   1   6       78.96       67.90      5.04 o 
   3   1   6      859.65      828.45     24.04 o 
   4   1   6        4.25        9.59      3.20 o 
   5   1   6       37.13       37.79      4.71 o 
   6   1   6      299.86      315.64     13.29 o 
   7   1   6       16.69       15.91      4.46 o 
   8   1   6        1.45       10.19      4.90 o 
   9   1   6       83.59       73.63     24.98 o 
  10   1   6       10.00       14.05      5.84 o 
  -7   2   6        5.40        4.16      3.74 o 
  -6   2   6       14.57       14.89      8.04 o 
  -5   2   6        2.78       -5.44      6.24 o 
  -4   2   6      753.35      683.42     69.38 o 
  -3   2   6       64.74       39.26      5.07 o 
  -2   2   6      184.86      174.62      8.82 o 
  -1   2   6     2194.74     2245.68     66.15 o 
   0   2   6       38.96       37.66      4.39 o 
   1   2   6       21.32       19.89      2.15 o 
   2   2   6      414.81      369.80     10.73 o 
   3   2   6      682.17      657.10     19.36 o 
   4   2   6      188.81      202.99      9.72 o 
   5   2   6      333.36      377.49     18.35 o 
   6   2   6      242.47      240.31     16.44 o 
   7   2   6      119.17      122.58      9.74 o 
   8   2   6       36.40       35.68      7.91 o 
   9   2   6       67.92       82.95     13.20 o 
  10   2   6        0.54        3.66     10.55 o 
  11   2   6        7.95       -0.87      8.25 o 
  -7   3   6        1.04        7.84      5.47 o 
  -6   3   6        1.94        1.04      2.45 o 
  -5   3   6       70.86       76.35      7.89 o 
  -4   3   6      156.61      151.56      8.70 o 
  -3   3   6        1.51        1.53      1.83 o 
  -2   3   6      307.31      334.62     15.26 o 
  -1   3   6     1009.93     1035.55     30.13 o 
   0   3   6       32.14       30.11      3.54 o 
   1   3   6       23.65       14.35      1.48 o 
   2   3   6     1193.37     1185.73     25.00 o 
   3   3   6      105.85      105.89      5.01 o 
   4   3   6       12.33       14.02      2.45 o 
   5   3   6      863.11      895.52     30.60 o 
   6   3   6      212.08      213.32     17.84 o 
   7   3   6      370.08      372.23     25.16 o 
   8   3   6      266.78      301.72     24.59 o 
   9   3   6        5.62        6.77      5.23 o 
  10   3   6       26.90       29.09      9.79 o 
  11   3   6        0.07        8.33      6.25 o 
  -7   4   6       14.95       14.20      7.60 o 
  -6   4   6       10.54       17.24      5.10 o 
  -5   4   6      168.71      160.97     12.09 o 
  -4   4   6        4.21        0.42      3.56 o 
  -3   4   6       87.73       86.57      7.43 o 
  -2   4   6      355.04      340.59     14.37 o 
  -1   4   6      219.11      247.72     12.08 o 
   0   4   6       23.48       17.17      2.25 o 
   1   4   6      235.67      220.01      9.46 o 
   2   4   6      128.29      120.26      5.64 o 
   3   4   6     1350.91     1488.80     43.05 o 
   4   4   6      832.70      923.14     27.13 o 
   5   4   6       35.43       32.41      4.02 o 
   6   4   6      525.91      529.96     22.21 o 
   7   4   6        0.21        1.04      4.87 o 
   8   4   6       86.53       84.49      7.82 o 
   9   4   6       20.61       28.74      9.16 o 
  10   4   6       26.98       21.68      8.31 o 
  -7   5   6       11.09       11.52      3.61 o 
  -6   5   6       22.85       41.80      7.30 o 
  -5   5   6      141.88      140.47     13.16 o 
  -4   5   6        7.50       12.95      5.71 o 
  -3   5   6        4.79        4.36      3.27 o 
  -2   5   6       33.32       35.13      4.76 o 
  -1   5   6      404.80      416.71     15.06 o 
   0   5   6       69.33       78.38      6.45 o 
   1   5   6      120.02      106.96      5.05 o 
   2   5   6      986.37     1027.89     29.92 o 
   3   5   6      340.71      359.86     15.48 o 
   4   5   6      194.23      206.52     10.27 o 
   5   5   6       21.25       15.01      2.78 o 
   6   5   6      225.78      235.42     10.56 o 
   7   5   6       96.56       81.99      5.58 o 
   8   5   6       17.95       17.31      5.35 o 
   9   5   6       98.57       98.10     23.62 o 
  10   5   6        0.10       -3.95      3.95 o 
  -7   6   6        0.07       -0.29      2.56 o 
  -6   6   6        2.70        7.89      3.48 o 
  -5   6   6       87.22      100.09     12.40 o 
  -4   6   6        1.45       -0.64      3.84 o 
  -3   6   6        0.88        1.46      2.27 o 
  -2   6   6      194.50      188.87     10.99 o 
  -1   6   6      197.99      179.83     13.81 o 
   0   6   6       61.22       71.01      6.60 o 
   1   6   6      125.72      137.69      6.96 o 
   2   6   6     1214.34     1242.81     42.10 o 
   3   6   6       26.97       24.86      3.30 o 
   4   6   6      110.43       92.81      7.28 o 
   5   6   6      377.85      398.23     23.83 o 
   6   6   6       11.66        6.63      3.98 o 
   7   6   6        0.01        1.94      2.34 o 
   8   6   6        0.72        1.90      2.57 o 
   9   6   6       29.06       17.11      6.89 o 
  10   6   6        2.05        3.74      4.48 o 
  -6   7   6        2.45        1.84      5.43 o 
  -5   7   6       14.18       27.29      5.29 o 
  -4   7   6       50.76       47.63      5.57 o 
  -3   7   6       32.36       37.75      7.14 o 
  -2   7   6      225.95      251.91     13.97 o 
  -1   7   6        6.95        7.97      3.45 o 
   0   7   6      109.55       90.34      7.05 o 
   1   7   6      428.61      484.23     20.31 o 
   2   7   6       44.51       35.45      4.76 o 
   3   7   6       43.01       30.56      5.59 o 
   4   7   6        7.16       17.21      5.21 o 
   5   7   6      256.01      273.23     18.35 o 
   6   7   6       18.69       21.23      5.23 o 
   7   7   6        0.66        2.66      5.07 o 
   8   7   6       17.05       13.09      3.80 o 
   9   7   6       16.53       19.76      9.63 o 
  10   7   6        2.01       10.76     13.91 o 
  -6   8   6        9.04       11.59      6.86 o 
  -5   8   6        1.82        5.15      3.55 o 
  -4   8   6       91.11       82.88     13.18 o 
  -3   8   6       93.82      100.75      9.43 o 
  -2   8   6       23.46       20.50      4.67 o 
  -1   8   6       81.09       71.28      7.77 o 
   0   8   6       15.06       22.92      5.54 o 
   1   8   6       73.87       77.51      8.37 o 
   2   8   6       34.06       30.02      7.50 o 
   3   8   6        1.58       -2.20      6.00 o 
   4   8   6       19.77       23.80      8.39 o 
   5   8   6       48.90       71.04     10.85 o 
   6   8   6       52.04       62.69      7.00 o 
   7   8   6        2.39       11.70      4.62 o 
   8   8   6       23.67       29.14      8.06 o 
   9   8   6        4.73       26.87     13.01 o 
  -5   9   6        4.37        9.18      5.59 o 
  -4   9   6        1.67        2.71      6.05 o 
  -3   9   6        3.69       13.24      6.47 o 
  -2   9   6       20.69       24.51      4.87 o 
  -1   9   6       38.49       20.02      6.09 o 
   0   9   6      121.34      120.91      9.03 o 
   1   9   6        4.13        2.05      3.46 o 
   2   9   6       81.63       86.31      8.46 o 
   3   9   6        0.09       11.35      4.33 o 
   4   9   6        8.86       12.97      8.27 o 
   5   9   6       58.93       70.64      6.81 o 
   6   9   6        0.18        3.82      6.97 o 
   7   9   6       12.09       26.46      7.89 o 
   8   9   6       53.21       48.01     14.29 o 
   9   9   6        2.33       12.66      8.82 o 
  -4  10   6       13.15        5.76      9.62 o 
  -3  10   6       10.03       10.28      4.92 o 
  -2  10   6       24.41       29.65      5.66 o 
  -1  10   6        0.10       -3.65      3.65 o 
   0  10   6        0.85        2.96      3.65 o 
   1  10   6       30.05       45.09      6.25 o 
   2  10   6        1.13        1.73      2.89 o 
   3  10   6       11.18        9.63      8.31 o 
   4  10   6       43.28       52.51      7.58 o 
   5  10   6        0.19        5.11      7.23 o 
   6  10   6        0.35       -4.32      6.05 o 
   7  10   6        0.03        4.40      7.35 o 
   8  10   6        7.23        8.48      5.87 o 
  -3  11   6        0.04        6.87      4.70 o 
  -2  11   6        5.10       11.54      6.36 o 
  -1  11   6        4.12        4.15      5.95 o 
   0  11   6        0.11        7.03      5.51 o 
   1  11   6       14.25       11.34      3.62 o 
   2  11   6        1.38       -2.59      3.98 o 
   3  11   6        7.99       11.79      6.09 o 
   4  11   6       18.49       19.45      6.23 o 
   5  11   6        5.81        0.07      4.74 o 
   6  11   6       11.93        6.48     11.43 o 
   7  11   6       11.84       10.55      9.39 o 
  -2  12   6        0.03        0.79      5.74 o 
  -1  12   6        0.68        4.15      6.86 o 
   0  12   6        0.17        3.59      4.54 o 
   1  12   6        2.94        5.49      5.48 o 
   2  12   6        8.25        2.16      6.15 o 
   3  12   6        4.12       16.09      9.86 o 
   4  12   6        0.39       -4.74     10.79 o 
   5  12   6        9.95       10.45     14.80 o 
   6  12   6        0.11       -2.17      6.71 o 
   1  13   6        2.99        4.08     12.35 o 
   2  13   6        0.01        4.25     17.15 o 
   3  13   6        2.15       12.59     17.58 o 
  -1  -7   7       20.18       16.40      7.43 o 
   0  -7   7        5.12        5.94      6.12 o 
   1  -7   7        1.12        2.44      7.34 o 
   2  -7   7        2.47        0.37      4.66 o 
   3  -7   7        1.07        9.78      6.63 o 
   4  -7   7        0.30        9.58      8.34 o 
  -3  -6   7        2.86        6.59      6.24 o 
  -2  -6   7       15.55       23.17      8.54 o 
  -1  -6   7        7.16       10.27      6.53 o 
   0  -6   7        0.73        3.47      4.30 o 
   1  -6   7        2.16        1.38      7.17 o 
   2  -6   7       16.71       20.50      6.68 o 
   3  -6   7        0.49       -2.92      4.12 o 
   4  -6   7       11.04       19.85      7.91 o 
   5  -6   7       15.99       11.81      9.09 o 
   6  -6   7        3.68       -0.94      5.46 o 
  -4  -5   7        0.34        6.36      5.51 o 
  -3  -5   7        1.83        6.41      6.80 o 
  -2  -5   7       47.85       40.17      7.34 o 
  -1  -5   7        2.57        5.18      4.23 o 
   0  -5   7       27.49       29.18      5.42 o 
   1  -5   7       61.49       66.45      9.56 o 
   2  -5   7        0.44        1.61      6.34 o 
   3  -5   7       20.12       15.77      5.67 o 
   4  -5   7        0.11        0.05      6.12 o 
   5  -5   7       17.41       23.06      9.65 o 
   6  -5   7       17.05        7.65      4.27 o 
   7  -5   7        1.98       -1.46      4.09 o 
  -5  -4   7        1.83        3.77      6.91 o 
  -4  -4   7       13.79       25.08      9.74 o 
  -3  -4   7       51.11       33.95     10.23 o 
  -2  -4   7        3.90        2.94      2.42 o 
  -1  -4   7       18.18       23.44      5.37 o 
   0  -4   7       23.41       33.93      8.28 o 
   1  -4   7       46.26       47.20      8.15 o 
   2  -4   7       87.65       96.52      7.59 o 
   3  -4   7       49.24       27.31      6.37 o 
   4  -4   7       14.39       17.13      5.09 o 
   5  -4   7       15.19       19.40      5.50 o 
   6  -4   7       30.36       17.52      4.86 o 
   7  -4   7       11.65       15.80      6.54 o 
   8  -4   7        0.84       -4.98      4.98 o 
  -5  -3   7        5.35        9.27      6.14 o 
  -4  -3   7        1.15       14.99      8.13 o 
  -3  -3   7       22.91       29.87      6.34 o 
  -2  -3   7        7.32       10.93      3.30 o 
  -1  -3   7       67.65       74.12     12.02 o 
   0  -3   7        4.08       -0.74      2.84 o 
   1  -3   7       19.40       22.92      4.57 o 
   2  -3   7      377.90      399.52     26.13 o 
   3  -3   7       16.39       13.32      5.23 o 
   4  -3   7       28.83       29.24      7.09 o 
   5  -3   7      173.04      179.78     13.58 o 
   6  -3   7        1.39        6.96      5.15 o 
   7  -3   7        2.51       -1.00      3.01 o 
   8  -3   7       24.79       17.18      6.22 o 
   9  -3   7        7.58        9.36      7.95 o 
  -6  -2   7        1.65       -0.20      6.76 o 
  -5  -2   7       33.09       41.91     10.53 o 
  -4  -2   7        0.55       -2.37      4.60 o 
  -3  -2   7        1.69       10.29      5.36 o 
  -2  -2   7      132.81      134.83      9.54 o 
  -1  -2   7       54.56       56.12      7.37 o 
   0  -2   7       10.91       13.99      3.84 o 
   1  -2   7      169.63      176.22     13.64 o 
   2  -2   7       23.06       33.49      7.23 o 
   3  -2   7       16.68       20.98      4.18 o 
   4  -2   7      166.33      167.98      9.63 o 
   5  -2   7       76.95       78.95      6.74 o 
   6  -2   7        5.16        9.57      7.60 o 
   7  -2   7        3.88        0.67      2.73 o 
   8  -2   7       77.55       55.32      9.00 o 
   9  -2   7        1.41       -4.90      5.16 o 
  -6  -1   7       15.02       18.10      6.93 o 
  -5  -1   7       10.67        2.82      9.16 o 
  -4  -1   7       54.61       75.54      9.10 o 
  -3  -1   7       55.78       62.78     15.02 o 
  -2  -1   7      170.38      165.20     10.84 o 
  -1  -1   7      244.02      265.54     11.82 o 
   0  -1   7      108.64       94.53      7.51 o 
   1  -1   7      315.23      292.93     12.65 o 
   2  -1   7      111.43      111.45      8.75 o 
   3  -1   7       81.21       69.14      6.21 o 
   4  -1   7      145.62      153.95     10.52 o 
   5  -1   7       20.98       24.97      4.63 o 
   6  -1   7      169.62      153.86     10.46 o 
   7  -1   7        2.03       -1.05      4.44 o 
   8  -1   7       15.89       12.60      7.19 o 
   9  -1   7       16.00       11.21     14.50 o 
  10  -1   7        4.95        5.21      7.90 o 
  -7   0   7        1.11       -0.09      6.23 o 
  -6   0   7        8.51       23.78      8.22 o 
  -5   0   7       47.57       61.77     10.26 o 
  -4   0   7       14.76       21.79      6.48 o 
  -3   0   7       96.71       97.13      8.45 o 
  -2   0   7      206.20      189.89     10.85 o 
  -1   0   7      209.53      214.68     15.14 o 
   0   0   7      795.89      738.79     31.15 o 
   1   0   7       89.46       95.78      5.98 o 
   2   0   7      447.07      475.35     16.51 o 
   3   0   7        2.29        2.51      3.21 o 
   4   0   7       39.13       40.50      6.01 o 
   5   0   7      473.37      499.78     20.74 o 
   6   0   7      108.71      101.06      9.77 o 
   7   0   7       31.48       43.95      6.58 o 
   8   0   7       86.12       65.92     11.86 o 
   9   0   7       29.06       21.20     15.16 o 
  10   0   7        1.89        9.96     12.73 o 
  -7   1   7        4.28       11.18      6.36 o 
  -6   1   7       19.64       16.85      6.91 o 
  -5   1   7      108.83      109.66     17.24 o 
  -4   1   7       33.69       19.27     11.91 o 
  -3   1   7       57.15       35.63     18.40 o 
  -2   1   7      569.27      585.31     26.86 o 
  -1   1   7       15.88       14.42      2.89 o 
   0   1   7        7.44        3.50      1.65 o 
   1   1   7      877.05      876.98     29.88 o 
   2   1   7      253.36      270.32     13.10 o 
   3   1   7        6.91        7.55      2.26 o 
   4   1   7      174.91      169.73     11.00 o 
   5   1   7      314.86      345.58     14.79 o 
   6   1   7       14.07       12.32      3.42 o 
   7   1   7      104.80       90.94      7.71 o 
   8   1   7      105.88      103.77     15.47 o 
   9   1   7        7.63        4.58      9.22 o 
  10   1   7        0.18       -4.71      7.29 o 
  -7   2   7        0.30       -2.62      5.56 o 
  -6   2   7       85.19       94.57     29.17 o 
  -5   2   7       10.21       -1.04      4.56 o 
  -4   2   7       27.44       21.99      7.61 o 
  -3   2   7      151.88      151.47      8.70 o 
  -2   2   7      230.97      235.83     10.60 o 
  -1   2   7        3.32        4.95      1.49 o 
   0   2   7        9.97       10.49      1.77 o 
   1   2   7      874.92      915.22     30.95 o 
   2   2   7      423.07      470.39     15.46 o 
   3   2   7       14.31       10.61      2.75 o 
   4   2   7      848.49      876.99     29.76 o 
   5   2   7      173.64      181.39     13.95 o 
   6   2   7       78.74       60.58      5.82 o 
   7   2   7      258.14      279.33     18.44 o 
   8   2   7       13.54       20.45      6.65 o 
   9   2   7       38.74       43.14      9.01 o 
  10   2   7        0.56        6.11      5.23 o 
  -7   3   7        4.10       16.66      7.98 o 
  -6   3   7       44.10       34.13      8.76 o 
  -5   3   7       17.09       10.52      3.59 o 
  -4   3   7        1.35        7.57      3.39 o 
  -3   3   7      197.76      202.75     11.47 o 
  -2   3   7        9.23        8.12      3.23 o 
  -1   3   7      215.65      214.87     15.35 o 
   0   3   7      200.80      191.93      9.46 o 
   1   3   7      192.53      228.67     12.37 o 
   2   3   7      590.15      613.42     18.10 o 
   3   3   7      797.34      802.91     27.47 o 
   4   3   7      290.95      306.51     17.60 o 
   5   3   7      524.77      542.76     22.97 o 
   6   3   7      123.44      115.54      9.81 o 
   7   3   7       40.20       58.86      7.60 o 
   8   3   7       46.73       56.72      7.53 o 
   9   3   7       39.78       47.55      8.03 o 
  10   3   7        6.32        4.77      6.42 o 
  -7   4   7       13.20        7.63      7.20 o 
  -6   4   7       12.98        9.86      4.16 o 
  -5   4   7       38.92       39.88      5.39 o 
  -4   4   7        5.22        8.98      3.72 o 
  -3   4   7       56.70       66.32      8.94 o 
  -2   4   7      411.78      462.32     19.46 o 
  -1   4   7        0.09       -0.18      2.48 o 
   0   4   7       40.23       33.07      6.77 o 
   1   4   7     1086.21     1154.30     38.73 o 
   2   4   7       20.24       18.69      3.35 o 
   3   4   7       72.45       78.04      6.10 o 
   4   4   7      132.44      127.80      6.66 o 
   5   4   7      215.30      233.96     14.12 o 
   6   4   7       43.70       43.51      5.75 o 
   7   4   7        3.61       -0.44      6.87 o 
   8   4   7      122.84      120.75     11.05 o 
   9   4   7        1.71        0.09      5.14 o 
  10   4   7        3.87        3.69      4.14 o 
  -6   5   7       12.87        7.15      6.75 o 
  -5   5   7        2.67        3.28      4.31 o 
  -4   5   7        4.07       -1.42      2.54 o 
  -3   5   7      230.17      229.51     15.26 o 
  -2   5   7      232.83      233.45     13.06 o 
  -1   5   7       26.47       31.54      4.48 o 
   0   5   7      398.17      421.24     17.63 o 
   1   5   7      833.94      846.98     31.38 o 
   2   5   7       79.85       82.42      5.15 o 
   3   5   7      208.21      210.99     10.45 o 
   4   5   7      808.18      832.26     49.96 o 
   5   5   7       17.42       14.20      4.54 o 
   6   5   7       69.44       49.08      5.75 o 
   7   5   7       64.38       80.89     12.02 o 
   8   5   7       62.68       51.97      5.48 o 
   9   5   7        0.44        3.27      6.44 o 
  10   5   7        5.53       10.01     11.28 o 
  -6   6   7       11.71       10.09      3.88 o 
  -5   6   7        0.51        7.24      5.36 o 
  -4   6   7        0.38       -2.53      6.01 o 
  -3   6   7      255.22      245.16     16.51 o 
  -2   6   7        5.01        7.47      3.48 o 
  -1   6   7       12.86        8.26      4.89 o 
   0   6   7      768.40      800.69     33.07 o 
   1   6   7        7.79        6.89      3.67 o 
   2   6   7       96.16       78.13      6.92 o 
   3   6   7      136.70      129.66     10.85 o 
   4   6   7      128.90      123.60      9.65 o 
   5   6   7       90.75       83.45      7.10 o 
   6   6   7        0.31       -2.76      3.44 o 
   7   6   7      126.36      117.64      8.89 o 
   8   6   7       69.47       66.21      8.87 o 
   9   6   7        0.83       -2.73      2.73 o 
  10   6   7        6.17        9.45     10.34 o 
  -6   7   7        5.98        0.47      3.84 o 
  -5   7   7        8.64        6.04      4.62 o 
  -4   7   7       73.78       76.65      9.85 o 
  -3   7   7        6.42        8.75      4.00 o 
  -2   7   7       83.67       81.14      7.77 o 
  -1   7   7       16.08       12.46      3.67 o 
   0   7   7      149.35      159.23      8.48 o 
   1   7   7        2.41       -2.11      2.11 o 
   2   7   7       83.80       69.74      6.53 o 
   3   7   7      194.12      197.69      8.87 o 
   4   7   7       69.94       62.14      7.32 o 
   5   7   7       44.72       43.75      9.02 o 
   6   7   7       30.09       20.80      5.09 o 
   7   7   7       53.09       47.84      6.90 o 
   8   7   7       40.15       31.46      4.54 o 
   9   7   7        8.43       -4.78     12.34 o 
  10   7   7        0.17      -13.59     33.41 o 
  -5   8   7        0.70       -6.50      7.93 o 
  -4   8   7       54.19       56.70      9.60 o 
  -3   8   7        0.55        4.19      4.97 o 
  -2   8   7       21.47       20.18      5.80 o 
  -1   8   7       26.79       30.71      5.42 o 
   0   8   7        2.56       -0.10      2.86 o 
   1   8   7      196.10      178.32     10.11 o 
   2   8   7        6.36        5.05      3.10 o 
   3   8   7       23.62       33.72      4.89 o 
   4   8   7      219.09      225.15     18.24 o 
   5   8   7        8.58        8.01      7.66 o 
   6   8   7        0.39        1.87      8.53 o 
   7   8   7       48.51       64.92     10.77 o 
   8   8   7        4.93        4.74      8.22 o 
   9   8   7        4.52       -3.20     18.94 o 
  -5   9   7        0.50       -2.34      4.47 o 
  -4   9   7        2.01        0.16      5.64 o 
  -3   9   7       11.70        9.89      5.65 o 
  -2   9   7        0.06       -0.91      7.51 o 
  -1   9   7        0.74        3.14      6.50 o 
   0   9   7       20.47       17.15      5.18 o 
   1   9   7       47.15       36.64      7.99 o 
   2   9   7        1.49        3.11      4.05 o 
   3   9   7      102.54      118.31     10.78 o 
   4   9   7        3.91        6.52      4.57 o 
   5   9   7        4.32       10.07      3.99 o 
   6   9   7        4.13       11.92     10.93 o 
   7   9   7       14.44       10.56      5.88 o 
   8   9   7        4.14       -1.29      3.30 o 
   9   9   7        8.34        1.32      9.72 o 
  -4  10   7        0.37        9.48      7.72 o 
  -3  10   7       17.84       16.36      5.49 o 
  -2  10   7        1.25        3.45      4.15 o 
  -1  10   7        5.57       11.40      4.34 o 
   0  10   7       14.52       18.97      5.16 o 
   1  10   7       16.77        5.12      6.76 o 
   2  10   7        0.02        2.79      4.51 o 
   3  10   7       20.76       32.99      7.64 o 
   4  10   7        1.47       22.48      9.13 o 
   5  10   7       31.90       36.44     10.70 o 
   6  10   7       34.76       42.36     10.62 o 
   7  10   7        4.98        9.17     10.13 o 
   8  10   7        8.56       10.25      5.20 o 
  -3  11   7       12.33        6.73      6.82 o 
  -2  11   7        0.03        2.38      7.04 o 
  -1  11   7       10.10        7.24      4.39 o 
   0  11   7        4.16        4.74      7.60 o 
   1  11   7       13.55       10.06      4.90 o 
   2  11   7       19.36       22.10      5.13 o 
   3  11   7        1.07       10.00      8.81 o 
   4  11   7       10.78       20.97      6.46 o 
   5  11   7        0.33       17.92      6.53 o 
   6  11   7        0.26        2.76     10.32 o 
   7  11   7        1.38       12.57      6.20 o 
  -1  12   7        0.02        7.97      9.97 o 
   0  12   7       13.98        7.00      8.82 o 
   1  12   7        9.93       13.09      4.55 o 
   2  12   7        0.03       -5.79     10.06 o 
   3  12   7        0.18       14.61      7.52 o 
   4  12   7        8.01        6.00     21.38 o 
   5  12   7        3.04        0.96      6.49 o 
   6  12   7        0.27        5.04     44.68 o 
  -1  -6   8        7.27        8.02      6.00 o 
   0  -6   8       11.10       22.83      7.33 o 
   1  -6   8        0.09       -4.76      5.06 o 
   2  -6   8       13.50        3.36      5.83 o 
   3  -6   8        4.08        9.75      5.53 o 
   4  -6   8       17.46        9.55     20.36 o 
  -3  -5   8        0.09       -6.82      6.82 o 
  -2  -5   8        5.79        3.85     10.97 o 
  -1  -5   8        0.82       -0.94      4.47 o 
   0  -5   8       28.29       21.61      7.66 o 
   1  -5   8        1.34       -2.74      9.67 o 
   2  -5   8       44.36       41.64      7.42 o 
   3  -5   8       39.51       45.20      7.76 o 
   4  -5   8        2.54        8.63      8.19 o 
   5  -5   8        2.12        0.58      4.69 o 
   6  -5   8        6.06        4.32      6.32 o 
  -4  -4   8        3.51        4.84      7.55 o 
  -3  -4   8        0.63       -7.62      7.62 o 
  -2  -4   8       47.70       39.69      9.36 o 
  -1  -4   8        7.13        4.87      3.90 o 
   0  -4   8       43.56       37.85      5.16 o 
   1  -4   8       13.77       26.93      4.86 o 
   2  -4   8        0.33        0.04      6.40 o 
   3  -4   8        3.88       -5.13      5.13 o 
   4  -4   8       25.31       16.72      7.95 o 
   5  -4   8        1.67       10.44      4.76 o 
   6  -4   8        0.03       14.38      5.70 o 
   7  -4   8        4.67        3.48      3.96 o 
  -4  -3   8        0.20       -7.54      8.40 o 
  -3  -3   8       21.58       28.64      7.52 o 
  -2  -3   8       23.44       24.91      6.24 o 
  -1  -3   8        5.56        9.68      2.92 o 
   0  -3   8       49.21       49.64      6.02 o 
   1  -3   8       20.88       19.38      5.29 o 
   2  -3   8        8.11        9.18      5.36 o 
   3  -3   8       22.81       28.49      5.68 o 
   4  -3   8        9.79       13.64      6.17 o 
   5  -3   8       17.15       20.18      5.11 o 
   6  -3   8        3.05        8.34      4.41 o 
   7  -3   8       45.90       52.34     11.01 o 
   8  -3   8        2.28        0.39      6.02 o 
  -5  -2   8        4.52        9.49      4.58 o 
  -4  -2   8       23.58       22.57      8.76 o 
  -3  -2   8       36.03       50.61      9.99 o 
  -2  -2   8       43.54       39.03      6.43 o 
  -1  -2   8       46.28       27.92      6.48 o 
   0  -2   8        9.62       10.15      6.66 o 
   1  -2   8      147.76      140.94      9.89 o 
   2  -2   8       13.71       14.52      4.17 o 
   3  -2   8       21.24       19.93      5.05 o 
   4  -2   8        8.86        8.36      5.25 o 
   5  -2   8      115.10      105.47     14.42 o 
   6  -2   8       32.86       43.39      7.24 o 
   7  -2   8       15.17       11.19      7.33 o 
   8  -2   8        7.05        0.17      8.96 o 
   9  -2   8        4.43        0.21     15.21 o 
  -5  -1   8        0.24        1.16      5.93 o 
  -4  -1   8       28.48       26.99     11.82 o 
  -3  -1   8       95.87      112.67     18.72 o 
  -2  -1   8        4.01        1.30      2.33 o 
  -1  -1   8       78.31       64.87      7.11 o 
   0  -1   8        5.26        7.77      3.41 o 
   1  -1   8      510.34      537.09     29.41 o 
   2  -1   8       85.51       75.41      8.77 o 
   3  -1   8       34.26       36.69      5.07 o 
   4  -1   8      487.59      491.50     31.77 o 
   5  -1   8       13.45       14.22      5.28 o 
   6  -1   8       11.24        7.10      6.64 o 
   7  -1   8       58.56       61.20      8.61 o 
   8  -1   8        9.60        3.55      7.07 o 
   9  -1   8        0.23        1.75      5.66 o 
  -6   0   8       15.18       24.50      8.97 o 
  -5   0   8       21.00       28.30      8.14 o 
  -4   0   8        2.28       -3.61      4.71 o 
  -3   0   8      153.13      174.15     19.80 o 
  -2   0   8       83.67       65.81      9.30 o 
  -1   0   8        9.31        9.43      4.44 o 
   0   0   8      374.22      377.05     20.84 o 
   1   0   8       28.98       25.80      6.31 o 
   2   0   8       13.41       16.83      4.40 o 
   3   0   8      465.30      483.11     20.36 o 
   4   0   8      282.08      277.41     15.30 o 
   5   0   8       64.87       74.66      6.88 o 
   6   0   8       31.53       41.27      7.51 o 
   7   0   8      147.81      148.52     20.71 o 
   8   0   8        3.21        2.43      3.59 o 
   9   0   8        0.16        6.87     12.41 o 
  10   0   8       14.44        5.11     11.28 o 
  -6   1   8        0.70       -0.45      3.66 o 
  -5   1   8        0.04        1.38      4.07 o 
  -4   1   8       63.04       64.02     10.53 o 
  -3   1   8       27.41       52.56      8.79 o 
  -2   1   8       11.26        8.07      2.86 o 
  -1   1   8        9.53        7.15      3.07 o 
   0   1   8      816.76      865.35     36.30 o 
   1   1   8        4.64        4.42      3.20 o 
   2   1   8       91.47       86.15      6.90 o 
   3   1   8      596.48      623.48     25.91 o 
   4   1   8       36.79       25.90      6.04 o 
   5   1   8        1.06       -2.50      3.96 o 
   6   1   8      178.50      191.47     12.64 o 
   7   1   8        2.77        1.42      3.30 o 
   8   1   8       39.20       33.63      6.66 o 
   9   1   8       24.99       31.25      9.29 o 
  10   1   8        8.18       16.14      6.34 o 
  -6   2   8        1.10       12.05     15.30 o 
  -5   2   8        1.04       -5.49      6.33 o 
  -4   2   8       90.65       87.88     14.88 o 
  -3   2   8        7.03        4.86      3.88 o 
  -2   2   8      179.14      161.54     12.02 o 
  -1   2   8      417.80      439.72     26.21 o 
   0   2   8      222.00      231.24     10.16 o 
   1   2   8       83.07       95.44      8.29 o 
   2   2   8      261.18      256.10     13.06 o 
   3   2   8      191.17      196.53     14.91 o 
   4   2   8      138.46      126.65     10.81 o 
   5   2   8        5.14        4.58      3.03 o 
   6   2   8       69.07       83.33      6.80 o 
   7   2   8       70.11       81.21      7.56 o 
   8   2   8       56.40       51.81      7.07 o 
   9   2   8       17.91       18.63     13.21 o 
  10   2   8        9.65       -1.48      5.45 o 
  -6   3   8       12.87        6.34      7.67 o 
  -5   3   8        6.37        3.60      5.18 o 
  -4   3   8       35.88       36.41      6.34 o 
  -3   3   8      146.64      147.26     12.16 o 
  -2   3   8       11.85       14.65      3.92 o 
  -1   3   8      203.56      184.58      8.44 o 
   0   3   8      370.61      408.40     16.99 o 
   1   3   8        7.45        9.66      2.72 o 
   2   3   8      188.39      171.20     13.24 o 
   3   3   8       75.41       74.21      7.45 o 
   4   3   8      149.61      167.16     12.91 o 
   5   3   8        0.47        2.52      1.76 o 
   6   3   8       29.86       26.28      4.29 o 
   7   3   8      282.79      276.70     18.68 o 
   8   3   8        8.18       10.86      4.53 o 
   9   3   8        3.30        0.99      4.93 o 
  10   3   8       50.55       53.33     17.67 o 
  -6   4   8        1.26       13.81      6.50 o 
  -5   4   8        7.88        7.89      5.01 o 
  -4   4   8      102.09      107.86     14.45 o 
  -3   4   8       90.13       93.87      7.28 o 
  -2   4   8       53.08       48.37      8.38 o 
  -1   4   8      206.39      217.68     12.19 o 
   0   4   8      203.01      182.77      8.14 o 
   1   4   8       39.65       40.49      5.47 o 
   2   4   8       76.89       75.79      6.74 o 
   3   4   8      528.97      572.30     23.92 o 
   4   4   8       53.04       51.22      5.02 o 
   5   4   8      111.36      102.09      8.81 o 
   6   4   8      219.65      241.96     15.99 o 
   7   4   8       68.14       61.25      8.16 o 
   8   4   8        1.99        8.24      4.76 o 
   9   4   8        5.04       -5.54      6.12 o 
  10   4   8       16.15        9.41      6.08 o 
  -6   5   8        0.48       10.41      6.06 o 
  -5   5   8       17.49       17.69      4.98 o 
  -4   5   8       76.19       75.60      9.57 o 
  -3   5   8        0.64        8.88      3.02 o 
  -2   5   8       16.48       23.44      4.02 o 
  -1   5   8      329.65      343.52     18.93 o 
   0   5   8        2.65        6.33      2.99 o 
   1   5   8      260.10      258.52     11.12 o 
   2   5   8      428.71      443.80     18.56 o 
   3   5   8      292.52      310.83     13.32 o 
   4   5   8      141.40      117.77     10.18 o 
   5   5   8       58.68       53.88      6.33 o 
   6   5   8      201.12      205.71     15.07 o 
   7   5   8       68.92       65.05      8.09 o 
   8   5   8        0.24       -2.77      3.77 o 
   9   5   8       19.74       25.18      7.47 o 
  10   5   8        2.05       -0.81      4.84 o 
  -5   6   8       31.40       17.21      5.25 o 
  -4   6   8        8.18        3.19      3.82 o 
  -3   6   8       26.45       28.23      5.69 o 
  -2   6   8       70.22       68.66      8.86 o 
  -1   6   8        5.03       11.06      3.13 o 
   0   6   8      108.79      103.12     20.04 o 
   1   6   8       14.82       13.78      3.41 o 
   2   6   8       98.07       95.77      8.21 o 
   3   6   8      134.05      136.19     11.64 o 
   4   6   8       47.79       40.73      4.90 o 
   5   6   8      290.88      311.95     17.24 o 
   6   6   8       67.76       67.55      7.99 o 
   7   6   8       15.10       16.87      5.58 o 
   8   6   8        8.18        6.56      2.77 o 
   9   6   8        6.81        8.91      4.40 o 
  10   6   8       14.89        3.53      8.11 o 
  -5   7   8        6.68       13.10      4.94 o 
  -4   7   8        7.91       10.32      4.86 o 
  -3   7   8       21.76       17.40      4.46 o 
  -2   7   8       21.29       35.74      6.58 o 
  -1   7   8        5.43        4.41      5.48 o 
   0   7   8      281.48      282.33     18.64 o 
   1   7   8       59.90       64.48      7.16 o 
   2   7   8        2.70        0.53      2.23 o 
   3   7   8      303.07      301.36     16.49 o 
   4   7   8       37.62       39.23      6.32 o 
   5   7   8        2.66        3.02      2.43 o 
   6   7   8       64.40       78.84      8.88 o 
   7   7   8        2.91        2.29      2.22 o 
   8   7   8        4.49        3.22      2.13 o 
   9   7   8       11.83       12.60      8.24 o 
  10   7   8        3.50        3.71     15.71 o 
  -5   8   8        0.40       -1.08     17.28 o 
  -4   8   8       19.38       28.84      7.17 o 
  -3   8   8        0.54        2.53      4.58 o 
  -2   8   8        5.59       -0.80      4.24 o 
  -1   8   8      163.86      157.31     14.57 o 
   0   8   8       14.91       11.29      4.28 o 
   1   8   8       23.27       24.98      5.06 o 
   2   8   8       99.09      105.41      7.34 o 
   3   8   8        2.96        7.68      5.13 o 
   4   8   8       24.00       16.44      4.36 o 
   5   8   8        8.74        9.48      8.68 o 
   6   8   8       21.16       13.32      6.56 o 
   7   8   8        3.30        3.87      8.50 o 
   8   8   8        7.40       10.09      6.40 o 
   9   8   8       20.26       32.35     15.61 o 
  -4   9   8        5.33        2.41      6.50 o 
  -3   9   8        4.62        3.45      5.11 o 
  -2   9   8        7.64       14.75      4.01 o 
  -1   9   8       52.63       42.99      6.92 o 
   0   9   8        2.00        0.34      3.44 o 
   1   9   8        2.66        6.19      3.72 o 
   2   9   8       73.94       83.45      6.42 o 
   3   9   8        3.50        5.28      3.98 o 
   4   9   8       39.70       46.32      7.96 o 
   5   9   8       26.24       34.52      7.41 o 
   6   9   8        0.28        0.41      4.19 o 
   7   9   8       37.02       36.16      8.69 o 
   8   9   8       10.99        6.55      4.17 o 
   9   9   8        1.61        5.24     14.11 o 
  -3  10   8        0.11        2.10      5.01 o 
  -2  10   8       12.98       11.17     12.26 o 
  -1  10   8        5.01       16.11      5.82 o 
   0  10   8       10.49        8.05      7.49 o 
   1  10   8       24.49       27.73      5.64 o 
   2  10   8        0.65        1.45      5.51 o 
   3  10   8       50.03       35.98      7.19 o 
   4  10   8        4.96        4.00      8.21 o 
   5  10   8        0.17        3.20      6.57 o 
   6  10   8       12.46       23.30      5.97 o 
   7  10   8        5.78        3.31      7.12 o 
   8  10   8        7.20        2.88      4.08 o 
  -2  11   8        0.09        1.00      4.03 o 
  -1  11   8        2.46        6.25      4.03 o 
   0  11   8        2.52        9.02      5.02 o 
   1  11   8        2.09        0.81      4.72 o 
   2  11   8        6.80        8.56      5.55 o 
   3  11   8       13.45        6.43      6.31 o 
   4  11   8        5.36       20.42      8.88 o 
   5  11   8        3.17       13.05     11.05 o 
   6  11   8       13.28       17.16      6.69 o 
   7  11   8        2.31        0.57      8.92 o 
   0  12   8        0.23       -0.90      6.81 o 
   1  12   8        5.97        4.02      7.88 o 
   2  12   8       14.09        7.36      7.07 o 
   3  12   8        0.05        2.58      6.95 o 
   4  12   8        0.30       12.62      6.83 o 
   5  12   8        5.20       18.78      8.26 o 
   0  -5   9        5.84       18.04      6.50 o 
   1  -5   9        0.03       -3.26      5.37 o 
   2  -5   9        5.59        7.01      6.27 o 
   3  -5   9        1.10        7.67      8.71 o 
   4  -5   9        0.04        1.49      7.62 o 
  -2  -4   9        2.59        2.78     12.27 o 
  -1  -4   9        6.80        6.06      7.95 o 
   0  -4   9        0.53       -1.09      8.91 o 
   1  -4   9        9.21        4.54      3.79 o 
   2  -4   9       22.82       19.88      7.81 o 
   3  -4   9        2.99       -2.80      9.06 o 
   4  -4   9        5.87       11.26      6.12 o 
   5  -4   9        2.00        3.34      9.03 o 
   6  -4   9        8.79        2.23      8.76 o 
  -3  -3   9        1.46        3.09      5.35 o 
  -2  -3   9       13.37       11.81      6.94 o 
  -1  -3   9        2.70        3.85      5.92 o 
   0  -3   9        9.90        5.47      5.25 o 
   1  -3   9        0.70       -1.87      3.91 o 
   2  -3   9       16.23       19.33      7.09 o 
   3  -3   9       14.03       11.98      6.06 o 
   4  -3   9       29.44       25.56      5.15 o 
   5  -3   9       79.24       89.34     17.29 o 
   6  -3   9        0.36       -5.94      5.94 o 
   7  -3   9       14.37        7.97      6.90 o 
  -4  -2   9        1.52       -2.07     10.07 o 
  -3  -2   9        1.18        1.67      6.07 o 
  -2  -2   9       11.15       10.22      8.11 o 
  -1  -2   9       12.49       15.41      4.42 o 
   0  -2   9       72.92       60.97     10.39 o 
   1  -2   9       66.71       56.81      7.24 o 
   2  -2   9        5.05        5.71      4.39 o 
   3  -2   9      282.39      275.01     34.65 o 
   4  -2   9        9.63        4.99      5.53 o 
   5  -2   9       14.74        6.31      4.33 o 
   6  -2   9       15.80        5.50      4.23 o 
   7  -2   9        1.93        2.33      6.15 o 
   8  -2   9        0.12        0.96      5.83 o 
  -4  -1   9        9.18        1.36      4.10 o 
  -3  -1   9        8.19        1.73     10.43 o 
  -2  -1   9        9.44        4.89      4.33 o 
  -1  -1   9      184.41      147.50     25.70 o 
   0  -1   9        8.53       10.31      5.40 o 
   1  -1   9       89.45       73.00      6.89 o 
   2  -1   9       39.45       38.11      7.77 o 
   3  -1   9      161.00      162.16     12.14 o 
   4  -1   9       37.83       38.47      8.60 o 
   5  -1   9        1.69        3.53      3.95 o 
   6  -1   9      140.29      133.18     18.24 o 
   7  -1   9        2.09       -1.32      4.25 o 
   8  -1   9        4.87       -3.44      5.12 o 
   9  -1   9       31.41       35.89     15.84 o 
  -5   0   9       11.49        8.39      9.43 o 
  -4   0   9        6.62        8.75     10.86 o 
  -3   0   9        2.76       16.03      9.72 o 
  -2   0   9        8.52        7.05      4.75 o 
  -1   0   9      200.98      189.69     14.21 o 
   0   0   9        1.84        3.50      6.37 o 
   1   0   9        0.66       -2.97      3.59 o 
   2   0   9      369.31      388.46     25.68 o 
   3   0   9       27.79       29.85      5.57 o 
   4   0   9        5.03        2.55      2.97 o 
   5   0   9       51.33       75.38      6.06 o 
   6   0   9       32.83       39.89     10.59 o 
   7   0   9        3.85        2.03      4.00 o 
   8   0   9       31.21       34.47      7.09 o 
   9   0   9       18.83       18.30     13.22 o 
  -5   1   9       14.26       19.85      7.62 o 
  -4   1   9       13.44       14.94      7.56 o 
  -3   1   9       10.06       15.91      5.61 o 
  -2   1   9      168.08      159.93     14.64 o 
  -1   1   9       57.42       62.46      8.37 o 
   0   1   9       27.93       34.67      5.83 o 
   1   1   9       15.36       18.41      4.13 o 
   2   1   9      300.11      293.44     16.43 o 
   3   1   9        1.19       -3.53      5.10 o 
   4   1   9        8.37       14.51      5.62 o 
   5   1   9       36.25       35.30      6.96 o 
   6   1   9       62.67       62.85      6.77 o 
   7   1   9       28.82       19.25      9.96 o 
   8   1   9       46.86       63.12     10.46 o 
   9   1   9        1.96       12.14      7.84 o 
  -5   2   9        3.50       -2.20     10.67 o 
  -4   2   9       58.17       68.85     14.19 o 
  -3   2   9       10.68        8.47      6.94 o 
  -2   2   9      165.35      151.50     14.00 o 
  -1   2   9       22.80       29.45      5.28 o 
   0   2   9        0.19        0.06      2.37 o 
   1   2   9        7.51        6.11      4.14 o 
   2   2   9      339.77      342.01     18.78 o 
   3   2   9       54.66       64.80      7.61 o 
   4   2   9        7.28        7.59      3.48 o 
   5   2   9      161.61      154.57     10.45 o 
   6   2   9      213.74      234.39     17.29 o 
   7   2   9        0.87        1.04      3.89 o 
   8   2   9        7.70       15.39      4.75 o 
   9   2   9       34.21       36.27     10.54 o 
  10   2   9        0.09        7.68      7.03 o 
  -5   3   9       32.05       55.47     20.37 o 
  -4   3   9        5.64        3.36      4.38 o 
  -3   3   9        9.02       17.40      5.07 o 
  -2   3   9      120.07      104.36      8.01 o 
  -1   3   9       20.73       21.40      5.27 o 
   0   3   9        3.17        7.04      3.20 o 
   1   3   9       39.76       36.93      5.09 o 
   2   3   9      245.47      251.98     13.97 o 
   3   3   9      149.37      149.32      8.54 o 
   4   3   9       18.77       16.67      3.97 o 
   5   3   9      436.92      450.37     29.39 o 
   6   3   9        1.78       -3.04      3.19 o 
   7   3   9        1.43        0.50      4.64 o 
   8   3   9       34.50       34.07      4.70 o 
   9   3   9       20.33       18.19     12.09 o 
  10   3   9        0.07       -4.45      5.96 o 
  -5   4   9       31.73       18.25     19.69 o 
  -4   4   9        2.15        6.93      5.96 o 
  -3   4   9        3.47        7.28      6.04 o 
  -2   4   9       97.03      103.39      9.40 o 
  -1   4   9       13.23       16.94      4.70 o 
   0   4   9       98.02      100.60      6.92 o 
   1   4   9      765.99      804.91     48.22 o 
   2   4   9        3.31       10.33      4.27 o 
   3   4   9      417.23      451.81     24.42 o 
   4   4   9      168.28      152.98      8.82 o 
   5   4   9      218.93      219.22     14.32 o 
   6   4   9        6.70        3.95      3.74 o 
   7   4   9        0.20       -3.11      3.11 o 
   8   4   9       26.39       30.24      6.05 o 
   9   4   9        8.60        5.86     10.59 o 
  10   4   9        6.72       -4.96      4.96 o 
  -5   5   9        3.16        8.92      5.97 o 
  -4   5   9       11.12        6.73      5.52 o 
  -3   5   9       29.90       22.32      7.85 o 
  -2   5   9        1.23        4.87      2.39 o 
  -1   5   9      213.08      183.48     12.55 o 
   0   5   9       11.80        8.64      3.64 o 
   1   5   9      264.51      284.57     15.76 o 
   2   5   9       25.22       35.53      4.63 o 
   3   5   9       30.68       32.01      5.57 o 
   4   5   9      310.76      334.17     18.36 o 
   5   5   9        5.48        6.47      3.40 o 
   6   5   9       93.42       82.20      6.84 o 
   7   5   9       56.47       56.42      5.47 o 
   8   5   9        5.12        5.39      4.83 o 
   9   5   9       56.75       49.45     12.72 o 
  10   5   9        0.62       -0.45      6.46 o 
  -5   6   9        7.45       18.16      6.56 o 
  -4   6   9       11.09        7.95      3.47 o 
  -3   6   9       19.02       22.93      4.86 o 
  -2   6   9        5.79        8.90      4.44 o 
  -1   6   9      316.77      325.31     26.18 o 
   0   6   9      120.91      109.11      7.57 o 
   1   6   9        4.11        4.34      3.45 o 
   2   6   9      255.05      278.79     18.19 o 
   3   6   9      147.20      162.60     10.83 o 
   4   6   9        6.92       12.45      5.43 o 
   5   6   9       32.54       35.77      6.31 o 
   6   6   9       17.71        9.69      3.01 o 
   7   6   9        1.52        1.33      3.53 o 
   8   6   9       29.18       30.51      6.35 o 
   9   6   9       10.26       14.82      7.07 o 
  10   6   9        1.61       38.62     19.73 o 
  -4   7   9        0.04        0.94      4.72 o 
  -3   7   9        1.08       -1.84      6.07 o 
  -2   7   9      163.29      153.54     25.30 o 
  -1   7   9        1.27        0.68      5.12 o 
   0   7   9        8.08        2.92      6.63 o 
   1   7   9       37.00       42.13      7.50 o 
   2   7   9      160.69      140.97      9.59 o 
   3   7   9       22.14       23.72      5.30 o 
   4   7   9        0.99        0.86      6.49 o 
   5   7   9       84.25       75.45      6.44 o 
   6   7   9       28.63       24.23      5.02 o 
   7   7   9        2.88       -3.88      4.47 o 
   8   7   9       48.09       39.20      7.48 o 
   9   7   9        2.05       -9.06      9.06 o 
  -4   8   9        0.00        2.94      4.25 o 
  -3   8   9       10.39        1.78      6.43 o 
  -2   8   9       48.09       47.48      8.75 o 
  -1   8   9       16.81       18.93      5.74 o 
   0   8   9        1.29        5.04      4.20 o 
   1   8   9       25.21       29.46      6.51 o 
   2   8   9       37.46       17.24      6.17 o 
   3   8   9        9.43        4.26      2.58 o 
   4   8   9       94.50       96.18      7.63 o 
   5   8   9       25.48       18.25      5.45 o 
   6   8   9       19.25       21.07      6.53 o 
   7   8   9       14.28       24.80      7.43 o 
   8   8   9       13.09        8.22      8.83 o 
   9   8   9        2.64        0.68     26.26 o 
  -3   9   9       12.75       11.85      5.64 o 
  -2   9   9        3.32       -0.34      7.67 o 
  -1   9   9        0.05       -3.77      3.98 o 
   0   9   9        4.41        9.67      3.80 o 
   1   9   9        5.60        6.14      6.33 o 
   2   9   9       31.24       35.56      5.52 o 
   3   9   9        0.10       -0.58      2.97 o 
   4   9   9       15.58        6.96      3.51 o 
   5   9   9       58.67       74.39     16.27 o 
   6   9   9        9.12       15.26      7.50 o 
   7   9   9       10.33       13.55      5.38 o 
   8   9   9        0.70       -1.65      4.83 o 
  -2  10   9        4.02        7.74      6.05 o 
  -1  10   9        0.24       -0.66      5.30 o 
   0  10   9        1.14       -3.95      3.95 o 
   1  10   9       45.21       42.76      6.93 o 
   2  10   9        0.41        2.67      3.20 o 
   3  10   9        1.22        0.44      2.82 o 
   4  10   9       28.35       23.61     12.08 o 
   5  10   9        7.52       -0.07      5.51 o 
   6  10   9        7.07        8.83      9.67 o 
   7  10   9        0.22        1.23      4.61 o 
   8  10   9        1.25        4.10      8.05 o 
  -1  11   9        6.19       -5.85      7.69 o 
   0  11   9        1.22       -1.49      3.03 o 
   1  11   9       29.71       21.78      7.74 o 
   2  11   9       15.01       12.55      3.99 o 
   3  11   9        0.89        6.88     10.11 o 
   4  11   9       11.71        8.41      7.30 o 
   5  11   9        2.56        5.89      7.54 o 
   6  11   9        1.92       17.97      7.23 o 
   1  12   9        0.34        5.85      5.17 o 
   2  12   9        4.20       -5.94      5.94 o 
   3  12   9        8.79        5.56     11.92 o 
   4  12   9        2.99       15.42      8.49 o 
   5  12   9        0.70        6.76     11.88 o 
   1  -4  10       14.62       14.66      7.94 o 
   2  -4  10        0.08       -0.82      3.89 o 
   3  -4  10        6.78        9.41      6.48 o 
   4  -4  10       16.01       18.95      7.25 o 
  -1  -3  10       13.20       12.66      7.72 o 
   0  -3  10       10.07        8.74      4.51 o 
   1  -3  10        6.21        3.86      5.53 o 
   2  -3  10       18.51       13.24      7.30 o 
   3  -3  10        8.87       10.03      5.80 o 
   4  -3  10        3.58       -2.17      4.70 o 
   5  -3  10        5.53        7.28      5.88 o 
   6  -3  10        2.03       -2.85      7.51 o 
  -2  -2  10       15.56       18.73      8.10 o 
  -1  -2  10        0.12       -1.86      7.97 o 
   0  -2  10        2.83       -1.16      6.35 o 
   1  -2  10       23.21       15.70      5.50 o 
   2  -2  10       28.27       27.29      5.37 o 
   3  -2  10       22.20        8.19      8.19 o 
   4  -2  10        0.83        2.97      7.69 o 
   5  -2  10       25.83       22.30      8.45 o 
   6  -2  10        0.10        6.67      4.86 o 
   7  -2  10        0.19        0.29      7.46 o 
  -3  -1  10       15.57       31.23     10.46 o 
  -2  -1  10       15.98        9.17      5.59 o 
  -1  -1  10        2.63       -1.21      2.70 o 
   0  -1  10        0.70        0.29      3.58 o 
   1  -1  10       52.57       47.94      6.48 o 
   2  -1  10        3.16        6.40      4.15 o 
   3  -1  10        1.40       -0.14      4.65 o 
   4  -1  10       64.72       61.71     11.68 o 
   5  -1  10        3.05       11.16      4.67 o 
   6  -1  10        7.43        5.26      6.55 o 
   7  -1  10       24.75       28.76      7.02 o 
   8  -1  10        6.95        7.94      4.62 o 
  -3   0  10       45.04       42.01     13.21 o 
  -2   0  10        5.65       -7.67     11.68 o 
  -1   0  10        6.12       16.92      4.67 o 
   0   0  10       31.69       23.75      4.92 o 
   1   0  10       13.65        8.66      3.67 o 
   2   0  10       41.73       46.13      5.68 o 
   3   0  10        0.29        4.35      4.25 o 
   4   0  10       30.36       33.29      6.46 o 
   5   0  10       50.62       50.39      7.49 o 
   6   0  10        1.77       -0.51      4.79 o 
   7   0  10       26.41       43.62      8.85 o 
   8   0  10        1.30        4.47     10.19 o 
  -4   1  10       21.89        9.45     13.04 o 
  -3   1  10        6.19       11.03     11.97 o 
  -2   1  10       35.74       41.08     13.20 o 
  -1   1  10        0.25        4.17      4.16 o 
   0   1  10       46.19       36.93      6.98 o 
   1   1  10       60.02       64.34      6.72 o 
   2   1  10       31.57       50.73      9.90 o 
   3   1  10        5.52       10.53      4.51 o 
   4   1  10       93.21       90.04      8.52 o 
   5   1  10      159.48      157.35     14.53 o 
   6   1  10       32.26       34.21      5.58 o 
   7   1  10        0.43        0.63      3.71 o 
   8   1  10       32.16       38.42      9.29 o 
   9   1  10        0.03       -5.92      5.92 o 
  -4   2  10       17.46       17.92     23.40 o 
  -3   2  10        4.29       10.16      8.05 o 
  -2   2  10       23.03       24.80      5.35 o 
  -1   2  10        1.72        1.45      3.67 o 
   0   2  10       46.95       48.54      5.69 o 
   1   2  10      255.11      288.06     20.90 o 
   2   2  10       39.89       33.40      6.41 o 
   3   2  10        0.52        4.05      4.10 o 
   4   2  10      335.87      339.87     34.57 o 
   5   2  10        1.47        7.54      4.08 o 
   6   2  10        2.12       -3.68      4.69 o 
   7   2  10       62.92       65.97     10.66 o 
   8   2  10       19.71       27.12      6.46 o 
   9   2  10        3.85       -0.37      6.70 o 
  -4   3  10        0.22        3.91     19.30 o 
  -3   3  10       34.33       40.65      9.62 o 
  -2   3  10        6.80       14.04      7.21 o 
  -1   3  10       10.35        8.30      4.49 o 
   0   3  10      190.03      165.01     13.64 o 
   1   3  10       57.01       56.09      8.38 o 
   2   3  10       18.61       17.65      4.71 o 
   3   3  10      142.67      142.79     10.85 o 
   4   3  10       59.97       75.60      8.68 o 
   5   3  10        0.69        1.69      3.66 o 
   6   3  10       18.20        6.57      6.22 o 
   7   3  10      108.07      113.17     14.23 o 
   8   3  10        1.36        5.40      6.41 o 
   9   3  10        5.27       -4.38      4.38 o 
  -4   4  10        2.29       -0.78      6.37 o 
  -3   4  10       22.40       18.23      5.09 o 
  -2   4  10       33.78       25.36      5.83 o 
  -1   4  10       19.73       19.14      5.18 o 
   0   4  10      104.18       97.50     10.18 o 
   1   4  10       26.05       35.00      6.33 o 
   2   4  10       70.37       82.30      9.25 o 
   3   4  10      363.04      363.18     33.52 o 
   4   4  10        5.85        5.30      3.67 o 
   5   4  10       91.11      112.34     12.75 o 
   6   4  10       26.39       35.69      5.94 o 
   7   4  10        8.05        1.79      3.69 o 
   8   4  10       73.81       72.63     12.02 o 
   9   4  10        4.87        4.81      7.81 o 
  -4   5  10        1.22       10.41      4.63 o 
  -3   5  10       41.63       31.15      6.75 o 
  -2   5  10       41.45       38.20      6.16 o 
  -1   5  10      104.20       94.95     12.61 o 
   0   5  10        1.14        6.74      4.89 o 
   1   5  10       87.43       99.14      7.76 o 
   2   5  10        0.08       -4.06      4.06 o 
   3   5  10       31.31       38.30      6.44 o 
   4   5  10       42.26       60.36      7.79 o 
   5   5  10       26.91       24.59      5.84 o 
   6   5  10       34.09       41.76      6.47 o 
   7   5  10       30.85       40.18      6.68 o 
   8   5  10       26.71       32.03      5.46 o 
   9   5  10        9.34       10.29      6.79 o 
  -4   6  10        4.61       11.75     12.36 o 
  -3   6  10       56.62       56.90     14.00 o 
  -2   6  10        0.16        0.47      4.20 o 
  -1   6  10       11.28       20.10      5.54 o 
   0   6  10       40.42       46.59      6.38 o 
   1   6  10       28.74       26.72      6.05 o 
   2   6  10        1.82        7.48      3.99 o 
   3   6  10        2.37       10.27      3.58 o 
   4   6  10      251.18      250.10     18.40 o 
   5   6  10        1.74        1.71      3.92 o 
   6   6  10        9.30       14.29      4.28 o 
   7   6  10       34.96       36.32      5.88 o 
   8   6  10        0.60        3.40      2.39 o 
   9   6  10        1.72       -1.24     10.75 o 
  -3   7  10        2.28       -3.91      3.91 o 
  -2   7  10        0.55        0.43      6.80 o 
  -1   7  10        0.94        7.80      3.94 o 
   0   7  10       64.29       55.01      8.36 o 
   1   7  10       28.63       18.89      5.20 o 
   2   7  10       26.95       33.30      6.21 o 
   3   7  10       19.22       25.17      5.65 o 
   4   7  10      138.94      124.59     11.65 o 
   5   7  10       10.00        7.63      4.54 o 
   6   7  10       63.72       63.90      8.10 o 
   7   7  10        6.86        8.34      3.87 o 
   8   7  10        6.89        8.41      5.09 o 
   9   7  10        0.29       25.63     19.24 o 
  -3   8  10        0.30        9.84      5.83 o 
  -2   8  10        3.20        4.33      4.02 o 
  -1   8  10        2.17        4.12      7.29 o 
   0   8  10       22.62       22.60      4.69 o 
   1   8  10       38.86       40.43      6.29 o 
   2   8  10       63.75       74.78      9.96 o 
   3   8  10        3.80        3.68      3.61 o 
   4   8  10       48.14       41.24      6.40 o 
   5   8  10       21.48       12.16      5.56 o 
   6   8  10        4.74        1.02      3.19 o 
   7   8  10       15.59       14.48      7.95 o 
   8   8  10        0.78       -4.07      4.07 o 
  -2   9  10        0.55        8.23      4.96 o 
  -1   9  10        1.78        1.04      3.76 o 
   0   9  10       72.85       65.56     11.13 o 
   1   9  10        0.14       10.01      3.95 o 
   2   9  10        0.73        7.97      5.46 o 
   3   9  10       38.09       37.67      6.06 o 
   4   9  10        1.00       -0.41      3.81 o 
   5   9  10        4.90        6.25      6.25 o 
   6   9  10        6.08        7.32      5.66 o 
   7   9  10       20.30       23.92      8.12 o 
   8   9  10        0.49       -2.82      8.30 o 
  -1  10  10        7.04        1.21      5.67 o 
   0  10  10       11.70        6.44      4.83 o 
   1  10  10        8.42        8.11      5.45 o 
   2  10  10       13.11        6.77      6.86 o 
   3  10  10       80.53       75.05     14.78 o 
   4  10  10       29.80       31.57      7.98 o 
   5  10  10       18.79       11.90      5.90 o 
   6  10  10        6.86        4.43      6.31 o 
   7  10  10        2.36        4.24      4.99 o 
   0  11  10        7.14        6.82      8.65 o 
   1  11  10        3.69        3.28      9.35 o 
   2  11  10        0.11        9.07      4.67 o 
   3  11  10        2.78       -7.23      9.36 o 
   4  11  10        2.24       -0.30      8.53 o 
   5  11  10        0.41       13.22      8.98 o 
   6  11  10        6.32        7.25      7.20 o 
   3  12  10        1.62       16.31     10.55 o 
   0  -2  11       11.04       11.69      4.91 o 
   1  -2  11        0.06        4.33      6.78 o 
   2  -2  11        1.22        5.34      8.04 o 
   3  -2  11       24.30       19.01      6.25 o 
   4  -2  11        0.20        1.22      5.09 o 
   5  -2  11       10.75        4.20      5.52 o 
  -1  -1  11       22.55       34.31     10.69 o 
   0  -1  11        3.00        9.56      5.02 o 
   1  -1  11       15.84        9.81      8.98 o 
   2  -1  11       10.99       18.28      6.47 o 
   3  -1  11        6.70       15.31      6.79 o 
   4  -1  11       13.69        7.77      6.17 o 
   5  -1  11        0.04        0.02      7.90 o 
   6  -1  11       13.01       35.98      9.87 o 
  -2   0  11        0.52        1.20      6.50 o 
  -1   0  11        7.64       19.30      6.90 o 
   0   0  11       27.74       17.72      6.88 o 
   1   0  11       13.02       23.60      5.83 o 
   2   0  11       39.89       31.85      8.38 o 
   3   0  11        6.70       -1.04      4.26 o 
   4   0  11       52.59       54.33      9.16 o 
   5   0  11       33.29       43.82      8.76 o 
   6   0  11        1.19       -4.93      4.93 o 
   7   0  11       30.04       36.91      9.67 o 
  -2   1  11        9.74        9.82      6.61 o 
  -1   1  11        2.68        5.94      7.06 o 
   0   1  11       65.09       52.45      9.56 o 
   1   1  11        7.89        6.33      4.52 o 
   2   1  11        3.37        2.50      4.05 o 
   3   1  11      140.63      147.54     18.72 o 
   4   1  11        1.06        6.24      5.19 o 
   5   1  11        0.24       -1.25      5.14 o 
   6   1  11       27.03       19.84      8.41 o 
   7   1  11       22.14       22.93      6.56 o 
   8   1  11        1.40        4.93      4.16 o 
  -3   2  11        1.82       -4.24      8.59 o 
  -2   2  11        0.81       -7.92      7.92 o 
  -1   2  11       36.26       30.07      7.10 o 
   0   2  11        7.25       14.43      5.12 o 
   1   2  11        0.02        2.33      4.25 o 
   2   2  11       19.05       24.95      6.39 o 
   3   2  11       74.55       80.59     10.88 o 
   4   2  11        0.31        4.92      5.16 o 
   5   2  11        1.11        2.90      5.37 o 
   6   2  11       59.23       73.59     12.33 o 
   7   2  11        2.77       -4.04      4.04 o 
   8   2  11        0.03       -3.87      3.87 o 
  -3   3  11        6.00        8.89     10.10 o 
  -2   3  11        7.91        5.35      5.17 o 
  -1   3  11       39.82       33.57      6.44 o 
   0   3  11        5.61        1.97      5.71 o 
   1   3  11        7.61       21.30      5.41 o 
   2   3  11       68.56       79.90     10.63 o 
   3   3  11        5.18        4.29      3.22 o 
   4   3  11       69.30       55.66      7.94 o 
   5   3  11       27.69       38.31      5.82 o 
   6   3  11       12.76       10.67      5.05 o 
   7   3  11       26.46       21.53      5.32 o 
   8   3  11       19.87       35.34      9.32 o 
  -3   4  11        1.07       -2.68      5.10 o 
  -2   4  11        8.98       10.03      5.38 o 
  -1   4  11       19.90       18.16      5.39 o 
   0   4  11       48.98       52.90      7.64 o 
   1   4  11       16.04        9.86      4.78 o 
   2   4  11        5.37        7.56      4.87 o 
   3   4  11       82.45       86.62      9.84 o 
   4   4  11        6.76        1.36      6.42 o 
   5   4  11        8.27        5.04      6.93 o 
   6   4  11       83.64       87.53     14.19 o 
   7   4  11        3.68       -3.80      3.80 o 
   8   4  11        2.23       -1.72      3.37 o 
   9   4  11        2.14       23.78     12.91 o 
  -3   5  11        4.78        8.72      9.65 o 
  -2   5  11        0.27        5.52      4.82 o 
  -1   5  11       42.31       40.14      8.25 o 
   0   5  11       27.67       23.20      7.11 o 
   1   5  11        0.95        0.29      3.09 o 
   2   5  11       64.45       57.90      8.16 o 
   3   5  11       41.34       32.49      6.41 o 
   4   5  11        0.07       -2.20      5.84 o 
   5   5  11        8.03        9.06      4.70 o 
   6   5  11       82.15       76.67     13.53 o 
   7   5  11        2.81       17.40      4.78 o 
   8   5  11        7.13        4.05      3.67 o 
   9   5  11       29.67       36.66     12.81 o 
  -3   6  11        0.22       -3.96      8.22 o 
  -2   6  11        3.97        3.56      2.38 o 
  -1   6  11       34.28       32.19      6.25 o 
   0   6  11        6.08       14.96      4.72 o 
   1   6  11        0.29       -4.57      4.57 o 
   2   6  11      151.15      154.15     20.99 o 
   3   6  11        8.60       11.56      4.02 o 
   4   6  11        4.23        0.65      6.08 o 
   5   6  11       75.23       81.03     10.32 o 
   6   6  11        0.46        4.92      4.66 o 
   7   6  11       40.05       27.95      6.84 o 
   8   6  11        4.14        6.12      4.42 o 
  -2   7  11       20.65       13.17      5.16 o 
  -1   7  11        2.71        7.33      4.60 o 
   0   7  11       11.69       15.00      5.68 o 
   1   7  11       35.21       46.46      7.48 o 
   2   7  11       10.59       15.82      3.89 o 
   3   7  11       48.93       46.52      6.14 o 
   4   7  11       27.95       28.23      5.48 o 
   5   7  11       18.57       14.27      4.37 o 
   6   7  11        2.41       -2.31      2.37 o 
   7   7  11       15.71        6.95      9.07 o 
   8   7  11       12.15       17.07      5.10 o 
  -2   8  11        6.72       14.84      5.44 o 
  -1   8  11       19.12       13.58      5.22 o 
   0   8  11        1.32        2.29      3.81 o 
   1   8  11        1.74        7.63      4.38 o 
   2   8  11        2.34        0.97      7.81 o 
   3   8  11       25.93       23.26      5.49 o 
   4   8  11       18.76       12.05      3.92 o 
   5   8  11        4.89       10.50      7.06 o 
   6   8  11       37.76       33.06      6.81 o 
   7   8  11        8.29        0.82      7.28 o 
   8   8  11        0.21       -4.72      9.54 o 
  -1   9  11       12.62        4.05      4.69 o 
   0   9  11        5.34       14.97      9.47 o 
   1   9  11        0.86       -1.35      5.73 o 
   2   9  11       17.69       17.16      4.95 o 
   3   9  11        0.10       -2.88      3.93 o 
   4   9  11       16.23        3.83      4.28 o 
   5   9  11       23.69       22.86      8.12 o 
   6   9  11        7.15        9.59      5.83 o 
   7   9  11        0.09       -2.54      5.01 o 
   0  10  11        5.10        6.93      4.07 o 
   1  10  11        7.06        2.08      4.57 o 
   2  10  11        6.24        4.90      6.14 o 
   3  10  11        0.19        5.59      4.83 o 
   4  10  11        4.49       -1.42      8.94 o 
   5  10  11       25.48       36.08     12.07 o 
   6  10  11        1.93        1.35      9.36 o 
   2  11  11        3.30        2.02      4.67 o 
   3  11  11        0.59        4.14      4.82 o 
   4  11  11        2.48       -7.26      7.26 o 
   2  -1  12        6.75        1.85      5.10 o 
   3  -1  12        6.12       13.94      7.13 o 
   4  -1  12        5.40       14.19      7.38 o 
   0   0  12       10.06        4.09      5.23 o 
   1   0  12        1.52        8.42     10.47 o 
   2   0  12       50.16       53.30     14.60 o 
   3   0  12        5.30       -0.98      6.10 o 
   4   0  12        0.76        1.43      5.80 o 
   5   0  12       27.27       29.86      9.82 o 
   6   0  12        3.60        9.42      8.04 o 
  -1   1  12        1.47       -7.11      7.11 o 
   0   1  12        0.01        2.33      8.76 o 
   1   1  12        9.08        3.10      4.99 o 
   2   1  12       16.65       33.49      8.35 o 
   3   1  12        0.04        2.69      4.73 o 
   4   1  12        2.10       14.34      8.77 o 
   5   1  12       21.36       18.59      7.75 o 
   6   1  12        1.75        6.59      5.87 o 
  -1   2  12        3.83       -1.57      5.23 o 
   0   2  12        0.60       -2.33      3.04 o 
   1   2  12       44.18       34.26     11.90 o 
   2   2  12        0.59       -2.25      5.49 o 
   3   2  12       31.59       35.67      7.33 o 
   4   2  12       41.33       40.59      7.96 o 
   5   2  12        0.46        2.53      6.49 o 
   6   2  12       21.15       12.05     10.14 o 
   7   2  12        9.04        5.40      8.33 o 
  -1   3  12       15.28       10.82      8.98 o 
   0   3  12        4.69       -1.37      3.22 o 
   1   3  12       15.88        4.59      4.19 o 
   2   3  12       46.29       35.89      8.60 o 
   3   3  12        0.26        1.08      3.64 o 
   4   3  12        3.58       19.39      5.03 o 
   5   3  12       47.53       46.94      9.60 o 
   6   3  12        0.24       -1.55      3.98 o 
   7   3  12        0.09        2.31      6.16 o 
  -1   4  12        0.43        5.92      4.95 o 
   0   4  12        0.34        4.28      4.28 o 
   1   4  12       32.60       47.20     10.73 o 
   2   4  12       31.20       29.63      5.88 o 
   3   4  12        4.35       10.64      6.67 o 
   4   4  12        9.36       18.73      6.02 o 
   5   4  12       68.56       72.64     12.15 o 
   6   4  12        4.19        0.49      4.48 o 
   7   4  12        3.15       -3.73     13.45 o 
   8   4  12       34.99       47.18     19.42 o 
  -1   5  12        0.10       -5.09      5.24 o 
   0   5  12        0.35       -2.94      3.65 o 
   1   5  12       54.43       42.02     11.97 o 
   2   5  12        0.27       -0.36      3.87 o 
   3   5  12        9.93        6.63      3.64 o 
   4   5  12       84.83       83.32     14.63 o 
   5   5  12        1.45        1.51      5.33 o 
   6   5  12       15.88       10.69      8.20 o 
   7   5  12       17.77       13.59      5.45 o 
   8   5  12        6.67        5.88      4.52 o 
  -1   6  12        4.46        2.60      5.12 o 
   0   6  12       25.80       22.26      6.05 o 
   1   6  12        1.89        3.08      5.74 o 
   2   6  12       21.84       19.84      5.72 o 
   3   6  12        9.40       -0.17      5.88 o 
   4   6  12       13.21       33.07      6.42 o 
   5   6  12        9.22        2.64      8.24 o 
   6   6  12       10.86        7.09      6.71 o 
   7   6  12       25.06       28.84      9.50 o 
   8   6  12        3.03        3.01      5.64 o 
  -1   7  12        1.07       -4.86      4.86 o 
   0   7  12       11.58       11.08      8.78 o 
   1   7  12        2.49       10.39      5.42 o 
   2   7  12       13.76       17.14      4.89 o 
   3   7  12       11.52       18.98      7.05 o 
   4   7  12        0.57       -3.98      3.98 o 
   5   7  12       35.42       36.89      7.78 o 
   6   7  12        4.88        6.70      4.51 o 
   7   7  12        1.37        1.42      4.48 o 
   0   8  12        0.10       -1.21      7.15 o 
   1   8  12       36.02       28.39      7.32 o 
   2   8  12        0.04        6.71      5.59 o 
   3   8  12        1.06        4.89      5.59 o 
   4   8  12       17.88       20.33      5.55 o 
   5   8  12        2.09        0.79      5.93 o 
   6   8  12        0.70       -2.80      3.10 o 
   7   8  12        4.65        9.34      4.43 o 
   0   9  12        5.57       35.65     27.74 o 
   1   9  12        7.42       13.44      5.31 o 
   2   9  12        2.09       -1.51      4.80 o 
   3   9  12        4.29        4.38      5.20 o 
   4   9  12       17.86       18.49      5.72 o 
   5   9  12        0.70        3.83      4.75 o 
   6   9  12        0.12        0.03     11.94 o 
   2  10  12        0.79       10.50      5.49 o 
   3  10  12        6.79        8.02      6.44 o 
   4  10  12        1.83        8.41      8.27 o 
   5  10  12        3.67        8.07     10.81 o 
   2   2  13        0.10       -2.03      5.55 o 
   3   2  13        8.09        5.68      6.90 o 
   4   2  13        9.23        7.49      5.58 o 
   5   2  13        4.84        4.63      5.83 o 
   1   3  13        2.18        2.90      6.59 o 
   2   3  13        0.28       -3.73      5.00 o 
   3   3  13       20.72       27.81      7.51 o 
   4   3  13        9.91       13.45      5.60 o 
   5   3  13        0.46       -1.50      6.04 o 
   6   3  13        2.79       -0.95      4.25 o 
   1   4  13        1.14       -3.93      7.58 o 
   2   4  13        4.33        0.91      7.10 o 
   3   4  13       53.94       61.93     19.35 o 
   4   4  13        0.55       -4.24      8.26 o 
   5   4  13        7.04        6.71      8.82 o 
   6   4  13       23.66       45.69     14.35 o 
   1   5  13       10.53       14.21      9.62 o 
   2   5  13       17.79        9.13     10.06 o 
   3   5  13        0.62        8.22      9.19 o 
   4   5  13       23.89       20.50      6.14 o 
   5   5  13        2.37        8.53      8.31 o 
   6   5  13        3.34        3.25      5.87 o 
   1   6  13       13.00        7.13      8.81 o 
   2   6  13       26.41       42.02     11.85 o 
   3   6  13        1.95        2.20      5.21 o 
   4   6  13       48.48       49.19     12.94 o 
   5   6  13       15.40        7.33      6.66 o 
   6   6  13        0.65        0.16      5.27 o 
   1   7  13        0.07        9.34      7.89 o 
   2   7  13        0.53        9.23      4.68 o 
   3   7  13       29.53       30.94      8.15 o 
   4   7  13        0.10        3.08      5.67 o 
   5   7  13        1.97       -2.89      3.55 o 
   6   7  13       10.86        0.38      5.47 o 
   2   8  13        1.17       11.47      5.80 o 
   3   8  13       17.19       23.42      6.66 o 
   4   8  13        0.11       -3.29      6.56 o 
   5   8  13        1.21        3.61      4.12 o 
                                                 
